# Supplementary material for: Tetra­kis(4-amino­pyridine-κN 1)dichlorido­copper(II) monohydrate
Source: Acta Crystallogr Sect E Struct Rep Online. 2008 Jun 7;64(Pt 7):m853–4. doi: 10.1107/S1600536808015778 (PMC2961768; doi:10.1107/S1600536808015778)
Supplement: Supplementary file 1 [file e-64-0m853-sup1.cif]

##############################################################################
###                                                                        ###
###        Electronic paper (Acta Crystallographica Section E)             ###
###                                                                        ###
##############################################################################
#                                                                            #
# This CIF contains the data in a paper accepted for publication in Acta     #
# Crystallographica Section E. It conforms to the requirements of Notes      #
# for Authors for Section E, and has been peer reviewed under the auspices   #
# of the IUCr Commission on Journals.                                        #
#                                                                            #
# Full details of the Crystallographic Information File format               #
# are given in the paper "The Crystallographic Information File (CIF):       #
# a New Standard Archive File for Crystallography" by S. R. Hall, F. H.      #
# Allen and I. D. Brown [Acta Cryst. (1991), A47, 655-685].                  #
#                                                                            #
# The current version of the core CIF dictionary is obtainable from          #
# ftp://ftp.iucr.org/pub/cif_core.dic. The current version number is 2.4.    #
#                                                                            #
# Software is freely available for graphical display of the structure(s) in  #
# this CIF.  For information consult the CIF home page http://www.iucr.org/  #
# cif/home.html                                                              #
#                                                                            #
# This file may be used for bona fide research purposes within the           #
# scientific community so long as proper attribution is given to the journal # 
# article from which it was obtained.                                        #
#                                                                            #
##############################################################################
                                             
data_global
_audit_creation_method     'form.cif (version 2.0)'
_journal_data_validation_number     ?
_journal_date_recd_electronic     2008-05-24
_journal_date_accepted     2008-05-26
_journal_name_full     'Acta Crystallographica, Section E'
_journal_year     2008
_journal_volume     64
_journal_issue      7
_journal_page_first     m853
_journal_page_last     m854
_journal_paper_category     QM
_journal_coeditor_code     CI2603
_publ_contact_author_name     'Professor Fun, Hoong-Kun'
_publ_contact_author_address
;
X-ray Crystallography Unit
School of Physics
Universiti Sains Malaysia
11800 USM, Penang
Malaysia
;
_publ_contact_author_email     hkfun@usm.my
_publ_contact_author_fax     '604 6579150'
_publ_contact_author_phone     '604 6533652'
_publ_section_title
;
Tetrakis(4-aminopyridine-\k<i>N</i>^1^)dichloridocopper(II) monohydrate
;
loop_
    _publ_author_name
    _publ_author_footnote
    _publ_author_address
    'Hoong-Kun Fun' .
;
X-ray Crystallography Unit
School of Physics
Universiti Sains Malaysia
11800 USM, Penang
Malaysia
;
    'A. Sinthya' .
;
Department of Electronics
St Joseph's College
Tiruchirappalli 620 001
India
;
    'Samuel Robinson Jebas'
;
Permanent address: Department of Physics, Karunya University, Karunya Nagar,
Coimbatore 641 114, India.
;
;
X-ray Crystallography Unit
School of Physics
Universiti Sains Malaysia
11800 USM, Penang
Malaysia
;
    'Suganthi Devadasan' .
;
Department of Physics
Karunya University
Karunya Nagar
Coimbatore 641 114
India
;
data_I
_audit_creation_method     SHELXL97
_chemical_name_systematic
;
Tetrakis(4-aminopyridine-\kN^1^)dichloridocopper(II) monohydrate
;
_chemical_name_common
                      'Dichloro-tetrakis-4-aminopyridine copper(II) monohydrate'
_chemical_formula_moiety     'C20 H24 Cl2 Cu N8 , H2 O'
_chemical_formula_sum     'C20 H26 Cl2 Cu N8 O'
_chemical_formula_iupac     '[Cu Cl2 (C5 H6 N2)4] , H2 O'
_chemical_formula_weight     528.93
_chemical_melting_point     ?
_symmetry_cell_setting     triclinic
_symmetry_space_group_name_H-M     'P -1'
_symmetry_space_group_name_Hall     '-P 1'
loop_
    _symmetry_equiv_pos_as_xyz
    'x, y, z'
    '-x, -y, -z'
_cell_length_a     9.5430(2)
_cell_length_b     14.1606(2)
_cell_length_c     17.4662(3)
_cell_angle_alpha     88.4630(10)
_cell_angle_beta     86.0750(10)
_cell_angle_gamma     85.7810(10)
_cell_volume     2347.81(7)
_cell_formula_units_Z     4
_cell_measurement_reflns_used     9885
_cell_measurement_theta_min     2.50
_cell_measurement_theta_max     34.61
_cell_measurement_temperature     100.00(10)
_exptl_crystal_description     plate
_exptl_crystal_colour     purple
_exptl_crystal_size_max     0.51
_exptl_crystal_size_mid     0.40
_exptl_crystal_size_min     0.12
_exptl_crystal_density_diffrn     1.496
_exptl_crystal_density_meas     ?
_exptl_crystal_density_method     'not measured'
_exptl_crystal_F_000     1092
_exptl_absorpt_coefficient_mu     1.188
_exptl_absorpt_correction_type     multi-scan
_exptl_absorpt_process_details     '(SADABS; Bruker, 2005)'
_exptl_absorpt_correction_T_min     0.5826
_exptl_absorpt_correction_T_max     0.8706
_exptl_special_details
;
The data was collected with the Oxford Cyrosystem Cobra low-temperature
attachment.
;
_diffrn_ambient_temperature     100.00(10)
_diffrn_radiation_type     MoK\a
_diffrn_radiation_wavelength     0.71073
_diffrn_radiation_source     'fine-focus sealed tube'
_diffrn_radiation_monochromator     graphite
_diffrn_measurement_device_type     'Bruker SMART APEXII CCD area-detector'
_diffrn_measurement_method     '\f and \w'
_diffrn_detector_area_resol_mean     .
_diffrn_reflns_number     106511
_diffrn_reflns_av_R_equivalents     0.0474
_diffrn_reflns_av_sigmaI/netI     0.0497
_diffrn_reflns_theta_min     1.17
_diffrn_reflns_theta_max     37.50
_diffrn_reflns_theta_full     37.50
_diffrn_measured_fraction_theta_max     0.991
_diffrn_measured_fraction_theta_full     0.991
_diffrn_reflns_limit_h_min     -16
_diffrn_reflns_limit_h_max     15
_diffrn_reflns_limit_k_min     -23
_diffrn_reflns_limit_k_max     24
_diffrn_reflns_limit_l_min     -29
_diffrn_reflns_limit_l_max     29
_diffrn_standards_number     0
_diffrn_standards_interval_count     .
_diffrn_standards_interval_time     .
_diffrn_standards_decay_%     ?
_refine_special_details
;
Refinement of <i>F</i>^2^ against ALL reflections. The weighted <i>R</i>-factor
<i>wR</i> and goodness of fit <i>S</i> are based on <i>F</i>^2^, conventional
<i>R</i>-factors <i>R</i> are based on <i>F</i>, with <i>F</i> set to zero for
negative <i>F</i>^2^. The threshold expression of <i>F</i>^2^ >
\s(<i>F</i>^2^) is used only for calculating <i>R</i>-factors(gt) <i>etc</i>.
and is not relevant to the choice of reflections for refinement.
<i>R</i>-factors based on <i>F</i>^2^ are statistically about twice as large
as those based on <i>F</i>, and <i>R</i>- factors based on ALL data will be
even larger.
;
_reflns_number_total     24484
_reflns_number_gt     17417
_reflns_threshold_expression     I>2\s(I)
_refine_ls_structure_factor_coef     Fsqd
_refine_ls_matrix_type     full
_refine_ls_R_factor_all     0.0675
_refine_ls_R_factor_gt     0.0412
_refine_ls_wR_factor_gt     0.0939
_refine_ls_wR_factor_ref     0.1039
_refine_ls_goodness_of_fit_ref     1.072
_refine_ls_restrained_S_all     1.072
_refine_ls_number_reflns     24484
_refine_ls_number_parameters     593
_refine_ls_number_restraints     6
_refine_ls_hydrogen_treatment     mixed
_refine_ls_weighting_scheme     calc
_refine_ls_weighting_details
       'calc w = 1/[\s^2^(Fo^2^)+(0.0446P)^2^+0.3682P] where P=(Fo^2^+2Fc^2^)/3'
_atom_sites_solution_hydrogens     geom
_atom_sites_solution_primary     direct
_atom_sites_solution_secondary     difmap
_refine_ls_shift/su_max     0.001
_refine_ls_shift/su_max_lt     0.001
_refine_ls_shift/su_mean     0.000
_refine_diff_density_max     0.923
_refine_diff_density_min     -1.109
_refine_ls_extinction_method     none
_refine_ls_extinction_coef     ?
loop_
    _atom_type_symbol
    _atom_type_description
    _atom_type_scat_dispersion_real
    _atom_type_scat_dispersion_imag
    _atom_type_scat_source
    'C' 'C' 0.0033 0.0016
                         'International Tables Vol C Tables 4.2.6.8 and 6.1.1.4'
    'H' 'H' 0.0000 0.0000
                         'International Tables Vol C Tables 4.2.6.8 and 6.1.1.4'
    'N' 'N' 0.0061 0.0033
                         'International Tables Vol C Tables 4.2.6.8 and 6.1.1.4'
    'O' 'O' 0.0106 0.0060
                         'International Tables Vol C Tables 4.2.6.8 and 6.1.1.4'
    'Cl' 'Cl' 0.1484 0.1585
                         'International Tables Vol C Tables 4.2.6.8 and 6.1.1.4'
    'Cu' 'Cu' 0.3201 1.2651
                         'International Tables Vol C Tables 4.2.6.8 and 6.1.1.4'
_computing_data_collection     'APEX2 (Bruker, 2005)'
_computing_cell_refinement     'APEX2 (Bruker, 2005)'
_computing_data_reduction     'SAINT (Bruker, 2005)'
_computing_structure_solution     'SHELXTL (Sheldrick, 2008)'
_computing_structure_refinement     'SHELXTL (Sheldrick, 2008)'
_computing_molecular_graphics     'SHELXTL (Sheldrick, 2008)'
_computing_publication_material
;
SHELXTL (Sheldrick, 2008) and PLATON (Spek, 2003)
;
loop_
    _atom_site_type_symbol
    _atom_site_label
    _atom_site_fract_x
    _atom_site_fract_y
    _atom_site_fract_z
    _atom_site_U_iso_or_equiv
    _atom_site_adp_type
    _atom_site_calc_flag
    _atom_site_refinement_flags
    _atom_site_occupancy
    _atom_site_disorder_assembly
    _atom_site_disorder_group
    Cu Cu1 0.438175(17) 0.078184(11) 0.230903(9) 0.01546(4) Uani d . 1 . .
    N N1 0.42808(11) -0.05177(8) 0.18839(6) 0.01482(18) Uani d . 1 . .
    N N2 0.37359(14) -0.31516(8) 0.09807(7) 0.0227(2) Uani d . 1 . .
    H H2A 0.3669 -0.3204 0.0495 0.027 Uiso calc R 1 . .
    H H2B 0.3679 -0.3641 0.1281 0.027 Uiso calc R 1 . .
    N N3 0.58224(11) 0.02793(7) 0.30393(6) 0.01460(18) Uani d . 1 . .
    N N4 0.88631(12) -0.05810(9) 0.45634(7) 0.0204(2) Uani d . 1 . .
    H H4A 0.9675 -0.0825 0.4396 0.025 Uiso calc R 1 . .
    H H4B 0.8678 -0.0508 0.5048 0.025 Uiso calc R 1 . .
    N N5 0.42913(11) 0.20525(7) 0.28145(6) 0.01477(18) Uani d . 1 . .
    N N6 0.40879(14) 0.45962(9) 0.39775(8) 0.0280(3) Uani d . 1 . .
    H H6A 0.3293 0.4829 0.4178 0.034 Uiso calc R 1 . .
    H H6B 0.4840 0.4882 0.4026 0.034 Uiso calc R 1 . .
    N N7 0.27731(11) 0.12641(8) 0.16710(6) 0.01593(19) Uani d . 1 . .
    N N8 -0.06992(13) 0.23308(10) 0.05134(8) 0.0276(3) Uani d . 1 . .
    H H8A -0.0617 0.2769 0.0167 0.033 Uiso calc R 1 . .
    H H8B -0.1504 0.2106 0.0623 0.033 Uiso calc R 1 . .
    C C1 0.41925(13) -0.06352(9) 0.11226(7) 0.0155(2) Uani d . 1 . .
    H H1 0.4246 -0.0105 0.0799 0.019 Uiso calc R 1 . .
    C C2 0.40285(13) -0.14884(9) 0.07986(7) 0.0154(2) Uani d . 1 . .
    H H2 0.3983 -0.1527 0.0270 0.018 Uiso calc R 1 . .
    C C3 0.39299(13) -0.23054(9) 0.12703(7) 0.0160(2) Uani d . 1 . .
    C C4 0.40297(14) -0.21872(9) 0.20635(7) 0.0172(2) Uani d . 1 . .
    H H4 0.3979 -0.2704 0.2401 0.021 Uiso calc R 1 . .
    C C5 0.42019(13) -0.13030(9) 0.23353(7) 0.0162(2) Uani d . 1 . .
    H H5 0.4268 -0.1243 0.2860 0.019 Uiso calc R 1 . .
    C C6 0.70980(14) -0.01180(9) 0.27928(7) 0.0173(2) Uani d . 1 . .
    H H6 0.7287 -0.0193 0.2268 0.021 Uiso calc R 1 . .
    C C7 0.81305(14) -0.04176(10) 0.32694(7) 0.0180(2) Uani d . 1 . .
    H H7 0.8989 -0.0688 0.3067 0.022 Uiso calc R 1 . .
    C C8 0.78850(13) -0.03145(9) 0.40679(7) 0.0144(2) Uani d . 1 . .
    C C9 0.65482(13) 0.00904(9) 0.43265(7) 0.0158(2) Uani d . 1 . .
    H H9 0.6324 0.0169 0.4849 0.019 Uiso calc R 1 . .
    C C10 0.55757(13) 0.03684(9) 0.38032(7) 0.0159(2) Uani d . 1 . .
    H H10 0.4700 0.0632 0.3987 0.019 Uiso calc R 1 . .
    C C11 0.54513(13) 0.25191(9) 0.28928(8) 0.0175(2) Uani d . 1 . .
    H H11 0.6310 0.2255 0.2685 0.021 Uiso calc R 1 . .
    C C12 0.54381(14) 0.33629(9) 0.32624(8) 0.0190(2) Uani d . 1 . .
    H H12 0.6270 0.3657 0.3300 0.023 Uiso calc R 1 . .
    C C13 0.41553(14) 0.37788(9) 0.35848(8) 0.0176(2) Uani d . 1 . .
    C C14 0.29433(13) 0.32995(9) 0.34973(8) 0.0168(2) Uani d . 1 . .
    H H14 0.2069 0.3549 0.3696 0.020 Uiso calc R 1 . .
    C C15 0.30574(13) 0.24571(9) 0.31143(7) 0.0159(2) Uani d . 1 . .
    H H15 0.2242 0.2151 0.3059 0.019 Uiso calc R 1 . .
    C C16 0.28786(14) 0.19626(9) 0.11362(8) 0.0180(2) Uani d . 1 . .
    H H16 0.3750 0.2209 0.1035 0.022 Uiso calc R 1 . .
    C C17 0.17711(14) 0.23325(9) 0.07308(8) 0.0190(2) Uani d . 1 . .
    H H17 0.1910 0.2803 0.0357 0.023 Uiso calc R 1 . .
    C C18 0.04303(13) 0.19955(10) 0.08841(8) 0.0179(2) Uani d . 1 . .
    C C19 0.03170(14) 0.12759(10) 0.14505(7) 0.0180(2) Uani d . 1 . .
    H H19 -0.0549 0.1034 0.1581 0.022 Uiso calc R 1 . .
    C C20 0.14907(14) 0.09318(9) 0.18106(7) 0.0175(2) Uani d . 1 . .
    H H20 0.1395 0.0442 0.2171 0.021 Uiso calc R 1 . .
    Cu Cu2 0.926147(17) 0.588239(11) 0.265503(9) 0.01796(4) Uani d . 1 . .
    N N9 1.07098(11) 0.53919(8) 0.18340(6) 0.01519(19) Uani d . 1 . .
    N N10 1.36478(12) 0.42921(8) 0.01531(6) 0.0183(2) Uani d . 1 . .
    H H10A 1.4401 0.3975 0.0283 0.022 Uiso calc R 1 . .
    H H10B 1.3490 0.4372 -0.0324 0.022 Uiso calc R 1 . .
    N N11 0.91724(11) 0.45781(8) 0.31403(6) 0.01547(19) Uani d . 1 . .
    N N12 0.91541(14) 0.18712(8) 0.41402(7) 0.0248(3) Uani d . 1 . .
    H H12A 0.9061 0.1801 0.4631 0.030 Uiso calc R 1 . .
    H H12B 0.9251 0.1382 0.3855 0.030 Uiso calc R 1 . .
    N N13 0.77568(12) 0.64322(8) 0.34276(6) 0.0170(2) Uani d . 1 . .
    N N14 0.45970(14) 0.77011(10) 0.49076(7) 0.0262(3) Uani d . 1 . .
    H H14A 0.4812 0.8030 0.5284 0.031 Uiso calc R 1 . .
    H H14B 0.3728 0.7633 0.4835 0.031 Uiso calc R 1 . .
    N N15 0.91270(11) 0.71282(8) 0.20637(6) 0.01664(19) Uani d . 1 . .
    N N16 0.89456(13) 0.95381(8) 0.06323(7) 0.0204(2) Uani d . 1 . .
    H H16A 0.8173 0.9718 0.0428 0.024 Uiso calc R 1 . .
    H H16B 0.9680 0.9850 0.0537 0.024 Uiso calc R 1 . .
    C C21 1.05091(13) 0.55075(9) 0.10788(7) 0.0157(2) Uani d . 1 . .
    H H21 0.9680 0.5832 0.0939 0.019 Uiso calc R 1 . .
    C C22 1.14589(13) 0.51732(9) 0.05055(7) 0.0156(2) Uani d . 1 . .
    H H22 1.1273 0.5283 -0.0006 0.019 Uiso calc R 1 . .
    C C23 1.27166(12) 0.46630(9) 0.06954(7) 0.0141(2) Uani d . 1 . .
    C C24 1.29340(13) 0.45489(9) 0.14834(7) 0.0164(2) Uani d . 1 . .
    H H24 1.3753 0.4228 0.1642 0.020 Uiso calc R 1 . .
    C C25 1.19284(14) 0.49147(9) 0.20156(7) 0.0167(2) Uani d . 1 . .
    H H25 1.2094 0.4830 0.2532 0.020 Uiso calc R 1 . .
    C C26 0.92843(13) 0.37962(9) 0.27115(7) 0.0165(2) Uani d . 1 . .
    H H26 0.9361 0.3873 0.2180 0.020 Uiso calc R 1 . .
    C C27 0.92913(14) 0.28925(9) 0.30160(7) 0.0171(2) Uani d . 1 . .
    H H27 0.9389 0.2377 0.2693 0.021 Uiso calc R 1 . .
    C C28 0.91497(13) 0.27475(9) 0.38181(7) 0.0164(2) Uani d . 1 . .
    C C29 0.89945(13) 0.35662(9) 0.42649(7) 0.0164(2) Uani d . 1 . .
    H H29 0.8873 0.3515 0.4797 0.020 Uiso calc R 1 . .
    C C30 0.90246(13) 0.44415(9) 0.39074(7) 0.0164(2) Uani d . 1 . .
    H H30 0.8938 0.4973 0.4214 0.020 Uiso calc R 1 . .
    C C31 0.63836(14) 0.63335(10) 0.33431(8) 0.0185(2) Uani d . 1 . .
    H H31 0.6150 0.5965 0.2944 0.022 Uiso calc R 1 . .
    C C32 0.53041(14) 0.67467(10) 0.38134(7) 0.0182(2) Uani d . 1 . .
    H H32 0.4372 0.6666 0.3723 0.022 Uiso calc R 1 . .
    C C33 0.56243(14) 0.72915(9) 0.44304(7) 0.0177(2) Uani d . 1 . .
    C C34 0.70551(15) 0.73799(10) 0.45233(8) 0.0210(2) Uani d . 1 . .
    H H34 0.7323 0.7723 0.4929 0.025 Uiso calc R 1 . .
    C C35 0.80628(14) 0.69599(10) 0.40169(8) 0.0196(2) Uani d . 1 . .
    H H35 0.9004 0.7044 0.4084 0.024 Uiso calc R 1 . .
    C C36 0.79327(13) 0.74421(9) 0.17431(8) 0.0180(2) Uani d . 1 . .
    H H36 0.7138 0.7105 0.1845 0.022 Uiso calc R 1 . .
    C C37 0.78247(13) 0.82367(9) 0.12713(8) 0.0174(2) Uani d . 1 . .
    H H37 0.6975 0.8426 0.1063 0.021 Uiso calc R 1 . .
    C C38 0.90066(13) 0.87553(9) 0.11090(7) 0.0160(2) Uani d . 1 . .
    C C39 1.02509(14) 0.84304(9) 0.14474(8) 0.0181(2) Uani d . 1 . .
    H H39 1.1061 0.8755 0.1359 0.022 Uiso calc R 1 . .
    C C40 1.02618(13) 0.76286(9) 0.19099(8) 0.0179(2) Uani d . 1 . .
    H H40 1.1096 0.7422 0.2127 0.021 Uiso calc R 1 . .
    Cl Cl1 0.20362(3) 0.01980(2) 0.361362(18) 0.01910(6) Uani d . 1 . .
    Cl Cl2 0.64240(3) 0.12291(2) 0.122477(17) 0.01617(5) Uani d . 1 . .
    Cl Cl3 0.69715(4) 0.51337(2) 0.161801(18) 0.02111(6) Uani d . 1 . .
    Cl Cl4 1.14798(3) 0.62545(2) 0.353735(19) 0.01962(6) Uani d . 1 . .
    O O1W 0.82107(13) 0.18216(8) 0.57474(6) 0.0285(2) Uani d D 1 . .
    O O2W 1.62468(11) 0.33858(7) 0.07154(6) 0.02102(19) Uani d D 1 . .
    H H1W1 0.810(2) 0.1333(8) 0.6007(10) 0.037(6) Uiso d D 1 . .
    H H2W1 0.834(2) 0.2276(9) 0.6020(10) 0.039(6) Uiso d D 1 . .
    H H1W2 1.628(3) 0.2884(9) 0.0979(11) 0.052(7) Uiso d D 1 . .
    H H2W2 1.648(2) 0.3826(10) 0.0992(11) 0.048(7) Uiso d D 1 . .
loop_
    _atom_site_aniso_label
    _atom_site_aniso_U_11
    _atom_site_aniso_U_22
    _atom_site_aniso_U_33
    _atom_site_aniso_U_12
    _atom_site_aniso_U_13
    _atom_site_aniso_U_23
    Cu1 0.01684(7) 0.01299(7) 0.01708(7) 0.00168(5) -0.00697(5) -0.00320(5)
    N1 0.0164(5) 0.0146(5) 0.0136(4) 0.0001(4) -0.0033(3) -0.0015(3)
    N2 0.0330(6) 0.0165(5) 0.0193(5) -0.0048(5) -0.0016(5) -0.0046(4)
    N3 0.0160(4) 0.0138(4) 0.0141(4) 0.0008(4) -0.0033(3) -0.0021(3)
    N4 0.0158(5) 0.0302(6) 0.0149(5) 0.0041(4) -0.0036(4) -0.0019(4)
    N5 0.0137(4) 0.0139(5) 0.0170(5) 0.0003(4) -0.0035(3) -0.0029(3)
    N6 0.0220(6) 0.0183(6) 0.0442(8) -0.0008(5) -0.0034(5) -0.0124(5)
    N7 0.0162(5) 0.0144(5) 0.0177(5) -0.0003(4) -0.0053(4) -0.0017(3)
    N8 0.0167(5) 0.0331(7) 0.0325(7) 0.0028(5) -0.0063(5) 0.0052(5)
    C1 0.0161(5) 0.0158(5) 0.0147(5) -0.0011(4) -0.0026(4) -0.0002(4)
    C2 0.0153(5) 0.0182(5) 0.0128(5) -0.0008(4) -0.0019(4) -0.0026(4)
    C3 0.0152(5) 0.0155(5) 0.0174(5) -0.0013(4) -0.0004(4) -0.0027(4)
    C4 0.0210(6) 0.0149(5) 0.0156(5) -0.0019(4) -0.0006(4) 0.0003(4)
    C5 0.0178(5) 0.0168(5) 0.0140(5) -0.0011(4) -0.0024(4) -0.0006(4)
    C6 0.0202(6) 0.0185(6) 0.0126(5) 0.0040(4) -0.0020(4) -0.0032(4)
    C7 0.0173(5) 0.0215(6) 0.0146(5) 0.0044(5) -0.0013(4) -0.0035(4)
    C8 0.0145(5) 0.0150(5) 0.0139(5) -0.0009(4) -0.0027(4) -0.0010(4)
    C9 0.0151(5) 0.0194(6) 0.0129(5) -0.0009(4) -0.0004(4) -0.0016(4)
    C10 0.0142(5) 0.0170(5) 0.0164(5) 0.0001(4) -0.0014(4) -0.0017(4)
    C11 0.0137(5) 0.0180(6) 0.0208(6) 0.0003(4) -0.0023(4) -0.0026(4)
    C12 0.0149(5) 0.0165(6) 0.0262(6) -0.0019(4) -0.0033(4) -0.0036(4)
    C13 0.0188(5) 0.0138(5) 0.0202(6) 0.0003(4) -0.0030(4) -0.0021(4)
    C14 0.0146(5) 0.0153(5) 0.0203(6) 0.0006(4) -0.0007(4) -0.0012(4)
    C15 0.0140(5) 0.0150(5) 0.0191(6) -0.0007(4) -0.0032(4) -0.0013(4)
    C16 0.0153(5) 0.0155(5) 0.0238(6) -0.0032(4) -0.0044(4) 0.0006(4)
    C17 0.0177(5) 0.0158(6) 0.0239(6) -0.0009(4) -0.0051(5) 0.0024(4)
    C18 0.0144(5) 0.0191(6) 0.0201(6) 0.0029(4) -0.0045(4) -0.0034(4)
    C19 0.0156(5) 0.0224(6) 0.0163(6) -0.0037(4) -0.0010(4) -0.0027(4)
    C20 0.0193(6) 0.0189(6) 0.0149(5) -0.0032(4) -0.0023(4) -0.0010(4)
    Cu2 0.01974(8) 0.01387(7) 0.01829(8) 0.00360(6) 0.00663(6) 0.00303(5)
    N9 0.0154(4) 0.0139(4) 0.0155(5) 0.0015(4) 0.0009(3) 0.0007(3)
    N10 0.0168(5) 0.0225(5) 0.0146(5) 0.0031(4) 0.0012(4) -0.0009(4)
    N11 0.0175(5) 0.0137(4) 0.0149(5) -0.0004(4) 0.0000(4) 0.0007(3)
    N12 0.0378(7) 0.0138(5) 0.0215(6) 0.0015(5) 0.0031(5) 0.0021(4)
    N13 0.0177(5) 0.0149(5) 0.0174(5) 0.0012(4) 0.0034(4) 0.0004(4)
    N14 0.0234(6) 0.0300(7) 0.0239(6) 0.0050(5) 0.0040(5) -0.0088(5)
    N15 0.0157(5) 0.0145(5) 0.0186(5) 0.0015(4) 0.0030(4) 0.0015(4)
    N16 0.0218(5) 0.0163(5) 0.0226(6) -0.0012(4) 0.0002(4) 0.0039(4)
    C21 0.0144(5) 0.0153(5) 0.0172(5) 0.0003(4) -0.0006(4) 0.0002(4)
    C22 0.0155(5) 0.0172(5) 0.0144(5) -0.0011(4) -0.0020(4) -0.0008(4)
    C23 0.0137(5) 0.0129(5) 0.0156(5) -0.0017(4) 0.0002(4) -0.0013(4)
    C24 0.0161(5) 0.0157(5) 0.0169(5) 0.0027(4) -0.0018(4) -0.0002(4)
    C25 0.0192(5) 0.0156(5) 0.0147(5) 0.0021(4) 0.0000(4) 0.0006(4)
    C26 0.0176(5) 0.0172(5) 0.0144(5) -0.0005(4) 0.0001(4) -0.0015(4)
    C27 0.0185(5) 0.0143(5) 0.0184(6) -0.0003(4) 0.0003(4) -0.0030(4)
    C28 0.0153(5) 0.0150(5) 0.0186(6) -0.0003(4) -0.0005(4) 0.0009(4)
    C29 0.0185(5) 0.0159(5) 0.0143(5) 0.0004(4) 0.0000(4) 0.0005(4)
    C30 0.0189(5) 0.0148(5) 0.0153(5) 0.0002(4) -0.0003(4) -0.0013(4)
    C31 0.0201(6) 0.0193(6) 0.0156(6) -0.0007(5) 0.0018(4) -0.0017(4)
    C32 0.0173(5) 0.0207(6) 0.0159(6) 0.0006(5) 0.0007(4) -0.0008(4)
    C33 0.0207(6) 0.0152(5) 0.0161(5) 0.0018(4) 0.0029(4) -0.0001(4)
    C34 0.0226(6) 0.0208(6) 0.0199(6) -0.0021(5) -0.0011(5) -0.0051(5)
    C35 0.0180(6) 0.0182(6) 0.0226(6) -0.0016(5) 0.0003(5) -0.0008(4)
    C36 0.0145(5) 0.0154(5) 0.0237(6) -0.0011(4) 0.0011(4) 0.0000(4)
    C37 0.0146(5) 0.0154(5) 0.0219(6) 0.0000(4) -0.0011(4) 0.0011(4)
    C38 0.0179(5) 0.0138(5) 0.0156(5) 0.0003(4) 0.0017(4) -0.0004(4)
    C39 0.0160(5) 0.0172(6) 0.0210(6) -0.0026(4) 0.0010(4) 0.0003(4)
    C40 0.0143(5) 0.0174(6) 0.0215(6) 0.0008(4) 0.0000(4) 0.0006(4)
    Cl1 0.02220(14) 0.01924(14) 0.01585(13) -0.00149(11) -0.00145(10)
                                                                     0.00041(10)
    Cl2 0.01525(12) 0.01728(13) 0.01575(13) -0.00059(10) -0.00079(9) 0.00145(9)
    Cl3 0.02782(16) 0.02046(14) 0.01555(13) -0.00381(12) -0.00212(11)
                                                                    -0.00224(10)
    Cl4 0.01772(13) 0.02048(14) 0.02104(14) -0.00009(11) -0.00386(10)
                                                                    -0.00442(11)
    O1W 0.0419(6) 0.0194(5) 0.0242(5) -0.0066(5) 0.0045(5) -0.0017(4)
    O2W 0.0255(5) 0.0154(4) 0.0226(5) 0.0002(4) -0.0064(4) -0.0015(4)
_geom_special_details
;
All e.s.d.'s (except the e.s.d. in the dihedral angle between two l.s. planes)
are estimated using the full covariance matrix. The cell e.s.d.'s are taken
into account individually in the estimation of e.s.d.'s in distances, angles
and torsion angles; correlations between e.s.d.'s in cell parameters are only
used when they are defined by crystal symmetry. An approximate (isotropic)
treatment of cell e.s.d.'s is used for estimating e.s.d.'s involving l.s.
planes.
;
loop_
    _geom_bond_atom_site_label_1
    _geom_bond_atom_site_label_2
    _geom_bond_site_symmetry_2
    _geom_bond_distance
    _geom_bond_publ_flag
    Cu1 N1 . 2.0140(11) ?
    Cu1 N3 . 2.0177(10) ?
    Cu1 N5 . 2.0190(11) ?
    Cu1 N7 . 2.0258(11) ?
    Cu1 Cl2 . 2.7199(3) ?
    Cu1 Cl1 . 3.2185(4) ?
    N1 C5 . 1.3494(16) ?
    N1 C1 . 1.3536(16) ?
    N2 C3 . 1.3431(17) ?
    N2 H2A . 0.86 ?
    N2 H2B . 0.86 ?
    N3 C10 . 1.3466(16) ?
    N3 C6 . 1.3506(16) ?
    N4 C8 . 1.3431(16) ?
    N4 H4A . 0.86 ?
    N4 H4B . 0.86 ?
    N5 C11 . 1.3468(17) ?
    N5 C15 . 1.3496(16) ?
    N6 C13 . 1.3564(18) ?
    N6 H6A . 0.86 ?
    N6 H6B . 0.86 ?
    N7 C16 . 1.3466(17) ?
    N7 C20 . 1.3477(17) ?
    N8 C18 . 1.3455(17) ?
    N8 H8A . 0.86 ?
    N8 H8B . 0.86 ?
    C1 C2 . 1.3716(18) ?
    C1 H1 . 0.93 ?
    C2 C3 . 1.4073(18) ?
    C2 H2 . 0.93 ?
    C3 C4 . 1.4104(18) ?
    C4 C5 . 1.3757(18) ?
    C4 H4 . 0.93 ?
    C5 H5 . 0.93 ?
    C6 C7 . 1.3695(18) ?
    C6 H6 . 0.93 ?
    C7 C8 . 1.4080(17) ?
    C7 H7 . 0.93 ?
    C8 C9 . 1.4098(17) ?
    C9 C10 . 1.3765(18) ?
    C9 H9 . 0.93 ?
    C10 H10 . 0.93 ?
    C11 C12 . 1.3721(19) ?
    C11 H11 . 0.93 ?
    C12 C13 . 1.4071(18) ?
    C12 H12 . 0.93 ?
    C13 C14 . 1.4025(18) ?
    C14 C15 . 1.3770(18) ?
    C14 H14 . 0.93 ?
    C15 H15 . 0.93 ?
    C16 C17 . 1.3762(18) ?
    C16 H16 . 0.93 ?
    C17 C18 . 1.4044(19) ?
    C17 H17 . 0.93 ?
    C18 C19 . 1.4057(19) ?
    C19 C20 . 1.3738(19) ?
    C19 H19 . 0.93 ?
    C20 H20 . 0.93 ?
    Cu2 N11 . 2.0165(11) ?
    Cu2 N15 . 2.0206(11) ?
    Cu2 N9 . 2.0224(10) ?
    Cu2 N13 . 2.0286(11) ?
    Cu2 Cl4 . 2.7907(4) ?
    Cu2 Cl3 . 3.1884(4) ?
    N9 C21 . 1.3498(16) ?
    N9 C25 . 1.3539(16) ?
    N10 C23 . 1.3435(16) ?
    N10 H10A . 0.86 ?
    N10 H10B . 0.86 ?
    N11 C26 . 1.3469(17) ?
    N11 C30 . 1.3478(16) ?
    N12 C28 . 1.3485(17) ?
    N12 H12A . 0.86 ?
    N12 H12B . 0.86 ?
    N13 C31 . 1.3465(18) ?
    N13 C35 . 1.3482(18) ?
    N14 C33 . 1.3502(17) ?
    N14 H14A . 0.86 ?
    N14 H14B . 0.86 ?
    N15 C36 . 1.3451(17) ?
    N15 C40 . 1.3453(17) ?
    N16 C38 . 1.3685(17) ?
    N16 H16A . 0.86 ?
    N16 H16B . 0.86 ?
    C21 C22 . 1.3735(17) ?
    C21 H21 . 0.93 ?
    C22 C23 . 1.4095(17) ?
    C22 H22 . 0.93 ?
    C23 C24 . 1.4092(18) ?
    C24 C25 . 1.3726(17) ?
    C24 H24 . 0.93 ?
    C25 H25 . 0.93 ?
    C26 C27 . 1.3723(18) ?
    C26 H26 . 0.93 ?
    C27 C28 . 1.4091(18) ?
    C27 H27 . 0.93 ?
    C28 C29 . 1.4080(18) ?
    C29 C30 . 1.3742(18) ?
    C29 H29 . 0.93 ?
    C30 H30 . 0.93 ?
    C31 C32 . 1.3783(18) ?
    C31 H31 . 0.93 ?
    C32 C33 . 1.4050(19) ?
    C32 H32 . 0.93 ?
    C33 C34 . 1.401(2) ?
    C34 C35 . 1.3742(19) ?
    C34 H34 . 0.93 ?
    C35 H35 . 0.93 ?
    C36 C37 . 1.3786(18) ?
    C36 H36 . 0.93 ?
    C37 C38 . 1.3996(18) ?
    C37 H37 . 0.93 ?
    C38 C39 . 1.4043(19) ?
    C39 C40 . 1.3755(18) ?
    C39 H39 . 0.93 ?
    C40 H40 . 0.93 ?
    O1W H1W1 . 0.827(9) ?
    O1W H2W1 . 0.833(9) ?
    O2W H1W2 . 0.835(9) ?
    O2W H2W2 . 0.849(9) ?
loop_
    _geom_angle_atom_site_label_1
    _geom_angle_atom_site_label_2
    _geom_angle_atom_site_label_3
    _geom_angle_site_symmetry_1
    _geom_angle_site_symmetry_3
    _geom_angle
    _geom_angle_publ_flag
    N1 Cu1 N3 . . 91.10(4) ?
    N1 Cu1 N5 . . 173.52(4) ?
    N3 Cu1 N5 . . 89.52(4) ?
    N1 Cu1 N7 . . 89.32(4) ?
    N3 Cu1 N7 . . 173.70(4) ?
    N5 Cu1 N7 . . 89.35(4) ?
    N1 Cu1 Cl2 . . 92.32(3) ?
    N3 Cu1 Cl2 . . 91.83(3) ?
    N5 Cu1 Cl2 . . 94.11(3) ?
    N7 Cu1 Cl2 . . 94.43(3) ?
    N1 Cu1 Cl1 . . 86.84(3) ?
    N3 Cu1 Cl1 . . 86.48(3) ?
    N5 Cu1 Cl1 . . 86.76(3) ?
    N7 Cu1 Cl1 . . 87.27(3) ?
    Cl2 Cu1 Cl1 . . 178.098(10) ?
    C5 N1 C1 . . 116.35(11) ?
    C5 N1 Cu1 . . 122.70(9) ?
    C1 N1 Cu1 . . 120.80(9) ?
    C3 N2 H2A . . 120.0 ?
    C3 N2 H2B . . 120.0 ?
    H2A N2 H2B . . 120.0 ?
    C10 N3 C6 . . 116.61(11) ?
    C10 N3 Cu1 . . 120.95(8) ?
    C6 N3 Cu1 . . 122.37(9) ?
    C8 N4 H4A . . 120.0 ?
    C8 N4 H4B . . 120.0 ?
    H4A N4 H4B . . 120.0 ?
    C11 N5 C15 . . 116.96(11) ?
    C11 N5 Cu1 . . 122.09(8) ?
    C15 N5 Cu1 . . 120.91(9) ?
    C13 N6 H6A . . 120.0 ?
    C13 N6 H6B . . 120.0 ?
    H6A N6 H6B . . 120.0 ?
    C16 N7 C20 . . 116.54(11) ?
    C16 N7 Cu1 . . 123.33(9) ?
    C20 N7 Cu1 . . 119.96(9) ?
    C18 N8 H8A . . 120.0 ?
    C18 N8 H8B . . 120.0 ?
    H8A N8 H8B . . 120.0 ?
    N1 C1 C2 . . 124.04(12) ?
    N1 C1 H1 . . 118.0 ?
    C2 C1 H1 . . 118.0 ?
    C1 C2 C3 . . 119.61(11) ?
    C1 C2 H2 . . 120.2 ?
    C3 C2 H2 . . 120.2 ?
    N2 C3 C2 . . 121.70(12) ?
    N2 C3 C4 . . 121.76(12) ?
    C2 C3 C4 . . 116.53(11) ?
    C5 C4 C3 . . 119.69(12) ?
    C5 C4 H4 . . 120.2 ?
    C3 C4 H4 . . 120.2 ?
    N1 C5 C4 . . 123.77(12) ?
    N1 C5 H5 . . 118.1 ?
    C4 C5 H5 . . 118.1 ?
    N3 C6 C7 . . 123.97(12) ?
    N3 C6 H6 . . 118.0 ?
    C7 C6 H6 . . 118.0 ?
    C6 C7 C8 . . 119.66(12) ?
    C6 C7 H7 . . 120.2 ?
    C8 C7 H7 . . 120.2 ?
    N4 C8 C7 . . 122.44(11) ?
    N4 C8 C9 . . 121.15(11) ?
    C7 C8 C9 . . 116.41(11) ?
    C10 C9 C8 . . 119.74(11) ?
    C10 C9 H9 . . 120.1 ?
    C8 C9 H9 . . 120.1 ?
    N3 C10 C9 . . 123.60(11) ?
    N3 C10 H10 . . 118.2 ?
    C9 C10 H10 . . 118.2 ?
    N5 C11 C12 . . 123.69(12) ?
    N5 C11 H11 . . 118.2 ?
    C12 C11 H11 . . 118.2 ?
    C11 C12 C13 . . 119.42(12) ?
    C11 C12 H12 . . 120.3 ?
    C13 C12 H12 . . 120.3 ?
    N6 C13 C14 . . 121.09(12) ?
    N6 C13 C12 . . 121.88(12) ?
    C14 C13 C12 . . 117.02(12) ?
    C15 C14 C13 . . 119.50(11) ?
    C15 C14 H14 . . 120.2 ?
    C13 C14 H14 . . 120.2 ?
    N5 C15 C14 . . 123.41(12) ?
    N5 C15 H15 . . 118.3 ?
    C14 C15 H15 . . 118.3 ?
    N7 C16 C17 . . 123.80(12) ?
    N7 C16 H16 . . 118.1 ?
    C17 C16 H16 . . 118.1 ?
    C16 C17 C18 . . 119.65(12) ?
    C16 C17 H17 . . 120.2 ?
    C18 C17 H17 . . 120.2 ?
    N8 C18 C17 . . 122.71(13) ?
    N8 C18 C19 . . 120.80(13) ?
    C17 C18 C19 . . 116.49(12) ?
    C20 C19 C18 . . 119.76(12) ?
    C20 C19 H19 . . 120.1 ?
    C18 C19 H19 . . 120.1 ?
    N7 C20 C19 . . 123.73(12) ?
    N7 C20 H20 . . 118.1 ?
    C19 C20 H20 . . 118.1 ?
    N11 Cu2 N15 . . 171.22(5) ?
    N11 Cu2 N9 . . 91.26(4) ?
    N15 Cu2 N9 . . 88.17(4) ?
    N11 Cu2 N13 . . 91.71(4) ?
    N15 Cu2 N13 . . 88.57(4) ?
    N9 Cu2 N13 . . 176.35(4) ?
    N11 Cu2 Cl4 . . 90.90(3) ?
    N15 Cu2 Cl4 . . 97.84(3) ?
    N9 Cu2 Cl4 . . 88.13(3) ?
    N13 Cu2 Cl4 . . 93.94(3) ?
    N11 Cu2 Cl3 . . 82.30(3) ?
    N15 Cu2 Cl3 . . 88.92(3) ?
    N9 Cu2 Cl3 . . 86.13(3) ?
    N13 Cu2 Cl3 . . 92.17(3) ?
    Cl4 Cu2 Cl3 . . 170.991(11) ?
    C21 N9 C25 . . 116.39(11) ?
    C21 N9 Cu2 . . 122.13(8) ?
    C25 N9 Cu2 . . 121.47(9) ?
    C23 N10 H10A . . 120.0 ?
    C23 N10 H10B . . 120.0 ?
    H10A N10 H10B . . 120.0 ?
    C26 N11 C30 . . 116.62(11) ?
    C26 N11 Cu2 . . 121.42(9) ?
    C30 N11 Cu2 . . 121.96(9) ?
    C28 N12 H12A . . 120.0 ?
    C28 N12 H12B . . 120.0 ?
    H12A N12 H12B . . 120.0 ?
    C31 N13 C35 . . 116.72(11) ?
    C31 N13 Cu2 . . 120.80(9) ?
    C35 N13 Cu2 . . 122.35(9) ?
    C33 N14 H14A . . 120.0 ?
    C33 N14 H14B . . 120.0 ?
    H14A N14 H14B . . 120.0 ?
    C36 N15 C40 . . 117.21(11) ?
    C36 N15 Cu2 . . 121.08(9) ?
    C40 N15 Cu2 . . 121.39(9) ?
    C38 N16 H16A . . 120.0 ?
    C38 N16 H16B . . 120.0 ?
    H16A N16 H16B . . 120.0 ?
    N9 C21 C22 . . 123.79(11) ?
    N9 C21 H21 . . 118.1 ?
    C22 C21 H21 . . 118.1 ?
    C21 C22 C23 . . 119.77(11) ?
    C21 C22 H22 . . 120.1 ?
    C23 C22 H22 . . 120.1 ?
    N10 C23 C24 . . 121.81(11) ?
    N10 C23 C22 . . 121.67(11) ?
    C24 C23 C22 . . 116.51(11) ?
    C25 C24 C23 . . 119.55(11) ?
    C25 C24 H24 . . 120.2 ?
    C23 C24 H24 . . 120.2 ?
    N9 C25 C24 . . 123.97(12) ?
    N9 C25 H25 . . 118.0 ?
    C24 C25 H25 . . 118.0 ?
    N11 C26 C27 . . 123.57(12) ?
    N11 C26 H26 . . 118.2 ?
    C27 C26 H26 . . 118.2 ?
    C26 C27 C28 . . 119.91(12) ?
    C26 C27 H27 . . 120.0 ?
    C28 C27 H27 . . 120.0 ?
    N12 C28 C29 . . 121.79(12) ?
    N12 C28 C27 . . 121.76(12) ?
    C29 C28 C27 . . 116.45(11) ?
    C30 C29 C28 . . 119.36(12) ?
    C30 C29 H29 . . 120.3 ?
    C28 C29 H29 . . 120.3 ?
    N11 C30 C29 . . 124.06(12) ?
    N11 C30 H30 . . 118.0 ?
    C29 C30 H30 . . 118.0 ?
    N13 C31 C32 . . 123.80(13) ?
    N13 C31 H31 . . 118.1 ?
    C32 C31 H31 . . 118.1 ?
    C31 C32 C33 . . 119.43(13) ?
    C31 C32 H32 . . 120.3 ?
    C33 C32 H32 . . 120.3 ?
    N14 C33 C34 . . 122.24(13) ?
    N14 C33 C32 . . 121.20(13) ?
    C34 C33 C32 . . 116.56(12) ?
    C35 C34 C33 . . 120.14(13) ?
    C35 C34 H34 . . 119.9 ?
    C33 C34 H34 . . 119.9 ?
    N13 C35 C34 . . 123.33(13) ?
    N13 C35 H35 . . 118.3 ?
    C34 C35 H35 . . 118.3 ?
    N15 C36 C37 . . 123.47(12) ?
    N15 C36 H36 . . 118.3 ?
    C37 C36 H36 . . 118.3 ?
    C36 C37 C38 . . 119.33(12) ?
    C36 C37 H37 . . 120.3 ?
    C38 C37 H37 . . 120.3 ?
    N16 C38 C37 . . 120.96(12) ?
    N16 C38 C39 . . 121.87(12) ?
    C37 C38 C39 . . 117.17(11) ?
    C40 C39 C38 . . 119.49(12) ?
    C40 C39 H39 . . 120.3 ?
    C38 C39 H39 . . 120.3 ?
    N15 C40 C39 . . 123.33(12) ?
    N15 C40 H40 . . 118.3 ?
    C39 C40 H40 . . 118.3 ?
    H1W1 O1W H2W1 . . 111.7(14) ?
    H1W2 O2W H2W2 . . 107.8(13) ?
loop_
    _geom_hbond_atom_site_label_D
    _geom_hbond_atom_site_label_H
    _geom_hbond_atom_site_label_A
    _geom_hbond_site_symmetry_A
    _geom_hbond_distance_DH
    _geom_hbond_distance_HA
    _geom_hbond_distance_DA
    _geom_hbond_angle_DHA
    C2 H2 Cl2 2_655 0.93 2.68 3.5955(13) 167
    C6 H6 Cl2 . 0.93 2.80 3.3665(13) 121
    C10 H10 Cl1 . 0.93 2.78 3.4430(13) 129
    C20 H20 Cl1 . 0.93 2.64 3.3522(13) 134
    C25 H25 Cl4 . 0.93 2.71 3.2928(13) 121
    C26 H26 N9 . 0.93 2.62 3.0473(17) 108
    C35 H35 Cl4 . 0.93 2.67 3.3947(14) 136
    N4 H4A O1W 2_756 0.86 2.38 3.2094(17) 163
    N4 H4B Cl1 2_656 0.86 2.43 3.2893(13) 175
    N6 H6A Cl4 1_455 0.86 2.82 3.4066(13) 127
    N8 H8B Cl2 1_455 0.86 2.56 3.4021(13) 166
    N10 H10B Cl3 2_765 0.86 2.41 3.2596(11) 171
    N12 H12A O1W . 0.86 2.06 2.8908(16) 162
    N14 H14B O1W 2_666 0.86 2.25 3.0103(18) 147
    N16 H16B N16 2_775 0.86 2.52 3.2036(17) 137
    O1W H1W1 Cl1 2_656 0.830(10)
                               2.260(10)
                                       3.0614(12) 163(2)
    O1W H2W1 Cl4 2_766 0.830(10)
                               2.260(10)
                                       3.0694(12) 164(2)
    C37 H37 Cg1 1_565 0.93 2.81 3.5492(14) 137
    C39 H39 Cg1 1_665 0.93 2.95 3.7306(14) 142
    N2 H2B Cg2 1_445 0.86 2.75 3.3359(13) 126
    C12 H12 Cg3 1_555 0.93 2.79 3.6488(14) 154
    C14 H14 Cg3 1_455 0.93 2.83 3.6193(13) 144
