# Supplementary material for: Tetra­kis(4-amino­pyridine-κN 1)dichlorido­copper(II) monohydrate
Source: Acta Crystallogr Sect E Struct Rep Online. 2008 Jun 7;64(Pt 7):m853–4. doi: 10.1107/S1600536808015778 (PMC2961768; doi:10.1107/S1600536808015778)
Supplement: Supplementary file 2 [file e-64-0m853-Isup2.hkl]

#
# h,k,l, Fc-squared, Fo-squared, sigma(Fo-squared) and status flag
#
data_I
_shelx_title ' 4apcum in P-1  (100K)'
_shelx_refln_list_code          4
_shelx_F_calc_maximum      207.69
_exptl_crystal_F_000      1092.00
_reflns_d_resolution_high  0.5838
 
loop_
 _symmetry_equiv_pos_as_xyz
 'x, y, z'
 '-x, -y, -z'
 
_cell_length_a     9.5430
_cell_length_b    14.1606
_cell_length_c    17.4662
_cell_angle_alpha  88.463
_cell_angle_beta   86.075
_cell_angle_gamma  85.781
 
_shelx_F_squared_multiplier     1.000
 
loop_
 _refln_index_h
 _refln_index_k
 _refln_index_l
 _refln_F_squared_calc
 _refln_F_squared_meas
 _refln_F_squared_sigma
 _refln_observed_status
   1   0   0        0.34       -1.13      3.03 o
   2   0   0     4081.77     4028.46     56.90 o
   3   0   0       57.39       46.29      4.02 o
   4   0   0    12097.21    12652.50    136.81 o
   5   0   0       11.62       12.83      3.60 o
   6   0   0     9464.93    10168.39    113.99 o
   7   0   0       38.50       37.48      8.09 o
   8   0   0     8790.66     8905.98    103.12 o
   9   0   0       20.99       37.68      8.52 o
  10   0   0       18.40       24.58      8.26 o
  11   0   0      789.42      755.07     27.55 o
  12   0   0      136.44      184.87     18.74 o
  13   0   0       28.70       39.26     17.02 o
  14   0   0     1554.40     1920.00     71.13 o
  15   0   0       87.11       64.62     35.90 o
  16   0   0       18.57       24.06     35.63 o
 -16   1   0       52.52       59.74     40.74 o
 -15   1   0      193.40      268.02     57.88 o
 -14   1   0        1.06       29.84     20.12 o
 -13   1   0     2907.55     3210.70     79.89 o
 -12   1   0        2.06       18.03     13.18 o
 -11   1   0      153.92      130.79     20.10 o
 -10   1   0       31.41       16.90      8.64 o
  -9   1   0      350.46      368.03     14.90 o
  -8   1   0      121.91      107.51      8.95 o
  -7   1   0     3445.34     3623.84     50.65 o
  -6   1   0      682.85      686.61     13.62 o
  -5   1   0    21043.50    21459.91    226.37 o
  -4   1   0      457.95      469.28     10.80 o
  -3   1   0    27188.78    28477.89    283.17 o
  -2   1   0      577.03      603.14     11.21 o
  -1   1   0     4671.63     5165.98    122.88 o
   1   1   0    25051.83    26571.39    489.20 o
   2   1   0        0.11        2.63      2.67 o
   3   1   0     2227.62     2744.01     41.35 o
   4   1   0      576.67      611.49     15.91 o
   5   1   0     2010.60     2303.37     35.61 o
   6   1   0      956.12      996.32     18.64 o
   7   1   0      567.74      604.04     15.86 o
   8   1   0        6.93        9.71      5.64 o
   9   1   0     8434.35     8538.18    108.13 o
  10   1   0      272.30      255.74     22.24 o
  11   1   0        4.95       14.81      9.50 o
  12   1   0      400.01      375.07     21.23 o
  13   1   0      825.00      896.33     39.57 o
  14   1   0        0.64       10.97     19.34 o
  15   1   0      131.13      201.82     49.88 o
  16   1   0       71.58       77.05     42.37 o
 -16   2   0      196.93       94.28     44.90 o
 -15   2   0      138.92      176.67     50.47 o
 -14   2   0      712.88      711.53     91.72 o
 -13   2   0      460.62      470.93     30.96 o
 -12   2   0       83.83       79.10     17.29 o
 -11   2   0        0.44       -3.56     10.40 o
 -10   2   0      669.84      689.35     23.18 o
  -9   2   0      959.81      951.31     28.00 o
  -8   2   0      169.46      166.86     11.44 o
  -7   2   0      477.41      487.20     12.75 o
  -6   2   0     5806.24     5900.00     62.51 o
  -5   2   0      149.04      137.21      8.11 o
  -4   2   0     3497.25     3487.17     40.33 o
  -3   2   0      209.43      201.23      7.67 o
  -2   2   0     2929.05     3337.13     39.47 o
  -1   2   0       28.84       31.33      2.52 o
   0   2   0     3483.17     3951.52     78.76 o
   1   2   0       44.46        8.57      7.19 o
   2   2   0    18720.83    21529.24    350.87 o
   3   2   0      158.40      181.60     10.62 o
   4   2   0      537.22      330.20     18.33 o
   5   2   0      155.54      183.38     10.60 o
   6   2   0     1387.12     1403.20     25.38 o
   7   2   0        1.80        6.95      4.80 o
   8   2   0     1904.86     1947.72     31.69 o
   9   2   0        0.13        0.74      5.95 o
  10   2   0      301.15      311.46     15.73 o
  11   2   0       14.74        7.70      8.73 o
  12   2   0        9.21       15.81     11.00 o
  13   2   0       16.51       25.29     15.24 o
  14   2   0       66.15       44.78     21.64 o
  15   2   0      132.04      138.73     44.72 o
  16   2   0        2.66       73.71     39.93 o
 -15   3   0        0.03       37.31     34.19 o
 -14   3   0      166.34      136.97     27.68 o
 -13   3   0        2.67       16.80     18.80 o
 -12   3   0        1.30        3.13     12.85 o
 -11   3   0       14.35        1.20     10.26 o
 -10   3   0      187.42      195.07     13.32 o
  -9   3   0        7.62        0.08      6.42 o
  -8   3   0      379.96      374.00     14.77 o
  -7   3   0      268.87      290.58     10.82 o
  -6   3   0      112.46      118.91      6.63 o
  -5   3   0     8799.53     8472.53     85.84 o
  -4   3   0      196.94      202.40      8.59 o
  -3   3   0       62.85        9.50      3.26 o
  -2   3   0       64.55       65.71      3.66 o
  -1   3   0      252.85      219.68      7.68 o
   0   3   0      125.48      130.33      6.28 o
   1   3   0     8038.46     8095.32    201.08 o
   2   3   0      165.84      196.04     12.06 o
   3   3   0    21672.46    22622.60    324.74 o
   4   3   0      580.04      615.46     19.09 o
   5   3   0     1807.99     1818.32     30.00 o
   6   3   0        0.78        1.34      4.12 o
   7   3   0      236.21      246.37     10.33 o
   8   3   0      312.49      285.43     11.85 o
   9   3   0     1918.67     2022.73     36.09 o
  10   3   0       59.31       50.06      8.65 o
  11   3   0       72.48       80.21     11.55 o
  12   3   0       63.20       54.95     12.30 o
  13   3   0       72.05       93.00     19.21 o
  14   3   0        1.59       -8.49     18.67 o
  15   3   0      133.95      100.21     41.33 o
  16   3   0       94.92      113.28     46.35 o
 -15   4   0        1.02      -10.58     30.84 o
 -14   4   0      103.92      102.25     25.66 o
 -13   4   0        3.01       37.09     19.66 o
 -12   4   0        1.87        1.25     13.17 o
 -11   4   0       33.59       19.24     10.44 o
 -10   4   0     3635.62     3744.82     61.94 o
  -9   4   0        7.08        4.80      6.53 o
  -8   4   0     2367.49     2286.77     40.54 o
  -7   4   0      746.47      702.95     17.91 o
  -6   4   0      226.48      228.12      7.76 o
  -5   4   0       37.80       30.01      3.89 o
  -4   4   0       73.50       38.09      3.94 o
  -3   4   0       45.60       46.65      4.33 o
  -2   4   0      751.45      864.30     19.41 o
  -1   4   0      164.97      177.26      5.41 o
   0   4   0     1781.09     1974.81     38.18 o
   1   4   0      961.42     1040.76     30.40 o
   2   4   0    23552.20    24436.35    392.23 o
   3   4   0      500.71      536.84     18.70 o
   4   4   0    14104.90    13613.67    166.34 o
   5   4   0      147.97      117.08      9.21 o
   6   4   0     1114.57     1078.13     21.14 o
   7   4   0       93.28       95.64      7.52 o
   8   4   0      715.17      722.21     17.96 o
   9   4   0       18.56       12.11      6.78 o
  10   4   0      708.31      705.88     25.54 o
  11   4   0      207.38      202.61     14.31 o
  12   4   0      766.64      839.98     35.11 o
  13   4   0       17.26       23.13     12.72 o
  14   4   0      171.01      175.70     28.02 o
  15   4   0      219.23      129.42     43.18 o
  16   4   0        0.01       48.11     39.34 o
 -15   5   0      159.56      183.82     52.27 o
 -14   5   0       83.42       62.63     28.95 o
 -13   5   0       35.28       55.43     20.47 o
 -12   5   0      479.75      498.29     30.51 o
 -11   5   0      117.07      105.01     15.43 o
 -10   5   0       19.19       16.04      8.96 o
  -9   5   0     1073.19     1069.63     25.51 o
  -8   5   0       30.47       29.54      7.93 o
  -7   5   0     1161.61     1155.86     25.00 o
  -6   5   0      383.86      372.01     10.47 o
  -5   5   0      490.67      465.05     12.43 o
  -4   5   0      745.42      793.25     14.74 o
  -3   5   0       52.23       99.12      6.01 o
  -2   5   0       16.99       25.56      3.18 o
  -1   5   0    33425.65    34332.91    419.81 o
   0   5   0      314.42      318.94     16.58 o
   1   5   0      503.30      568.46     14.91 o
   2   5   0       54.12       57.57      6.69 o
   3   5   0      456.76      402.62     14.26 o
   4   5   0      514.20      594.20     15.60 o
   5   5   0     2896.42     3431.91     46.86 o
   6   5   0       19.49       26.05      5.66 o
   7   5   0     2960.93     2975.70     41.83 o
   8   5   0       18.58       13.41      5.95 o
   9   5   0      121.90      131.17     10.22 o
  10   5   0       84.51       94.91     10.60 o
  11   5   0      321.69      351.37     17.15 o
  12   5   0       17.44        3.49     10.85 o
  13   5   0      448.34      478.67     24.95 o
  14   5   0        0.57        0.16     17.98 o
  15   5   0      234.92      180.11     48.07 o
  16   5   0       32.57        0.95     30.89 o
 -15   6   0        5.89       26.41     37.08 o
 -14   6   0      218.23      138.28     46.08 o
 -13   6   0      301.40      381.98     44.36 o
 -12   6   0       80.71      106.42     19.09 o
 -11   6   0      232.38      224.24     26.18 o
 -10   6   0      680.60      666.22     23.73 o
  -9   6   0      127.60      121.28     15.33 o
  -8   6   0       26.23       26.26      6.45 o
  -7   6   0       66.09       67.73      6.77 o
  -6   6   0    11583.84    11766.47    124.41 o
  -5   6   0      618.73      653.86     13.84 o
  -4   6   0     1264.14     1398.53     20.74 o
  -3   6   0      411.75      421.28      9.15 o
  -2   6   0     8210.01     8409.33     90.00 o
  -1   6   0       15.28       24.14      3.56 o
   0   6   0     1016.03      723.67     17.18 o
   1   6   0      340.16      380.47     20.36 o
   2   6   0    16858.99    17539.41    253.80 o
   3   6   0        3.87        2.41      4.55 o
   4   6   0      279.98      331.11     15.06 o
   5   6   0      278.99      330.49     13.83 o
   6   6   0      113.96      129.13      8.88 o
   7   6   0        0.65        5.02      5.21 o
   8   6   0     5342.25     5647.98     74.43 o
   9   6   0       24.06       26.81      7.59 o
  10   6   0      857.01      851.17     23.33 o
  11   6   0       96.70       95.59     12.33 o
  12   6   0      922.87      933.42     28.76 o
  13   6   0       23.80        4.53     13.29 o
  14   6   0       24.36       49.68     25.54 o
  15   6   0       12.93       -0.36     33.73 o
  16   6   0       18.01       24.01     32.97 o
 -15   7   0      207.33      234.65     57.93 o
 -14   7   0        5.73       50.83     38.48 o
 -13   7   0       35.01       28.69     42.26 o
 -12   7   0       67.02       54.01     19.33 o
 -11   7   0     1944.29     2015.19     58.48 o
 -10   7   0      360.90      337.99     19.90 o
  -9   7   0        3.95       16.87      8.39 o
  -8   7   0       85.65       68.38      8.03 o
  -7   7   0     4251.59     4211.74     53.48 o
  -6   7   0       65.48       64.71      7.03 o
  -5   7   0     2602.52     2624.27     36.07 o
  -4   7   0      189.29      184.30      7.85 o
  -3   7   0      329.02      373.04      9.14 o
  -2   7   0      247.46      241.06      7.70 o
  -1   7   0     8746.21     9152.44     97.55 o
   0   7   0     1295.13     1370.94     24.24 o
   1   7   0     2506.07     2736.11     58.24 o
   2   7   0        0.06       -4.45      4.45 o
   3   7   0    16330.81    16925.44    242.73 o
   4   7   0      242.65      278.81     11.80 o
   5   7   0      182.98      110.55     10.10 o
   6   7   0       59.18       49.26      7.87 o
   7   7   0     7619.61     7625.11     96.33 o
   8   7   0       96.71      102.88      9.69 o
   9   7   0      928.89     1003.19     28.20 o
  10   7   0       96.12       77.03     12.06 o
  11   7   0      165.34      133.58     14.77 o
  12   7   0       57.86       55.11     15.31 o
  13   7   0        5.39      -10.08     13.64 o
  14   7   0      153.22      121.03     30.81 o
  15   7   0       52.45       35.50     36.49 o
 -14   8   0        1.48       -4.61     35.27 o
 -13   8   0       25.12       35.62     35.77 o
 -12   8   0      328.64      331.03     41.72 o
 -11   8   0        0.84        9.10     16.70 o
 -10   8   0      876.16      869.58     40.06 o
  -9   8   0      362.36      366.75     17.41 o
  -8   8   0      365.05      318.73     13.08 o
  -7   8   0      315.09      340.49     13.53 o
  -6   8   0     8811.30     9017.36    107.17 o
  -5   8   0        6.75        4.21      4.70 o
  -4   8   0     1575.06     1647.87     25.71 o
  -3   8   0     2176.91     2303.75     29.07 o
  -2   8   0      559.09      561.64     12.61 o
  -1   8   0      538.72      508.59     11.16 o
   0   8   0      380.87      428.37     11.03 o
   1   8   0      131.98      131.09      9.42 o
   2   8   0    21549.20    21774.29    280.55 o
   3   8   0        7.69       14.88      5.06 o
   4   8   0     2192.19     2192.43     39.03 o
   5   8   0       45.67       47.67      7.60 o
   6   8   0        0.37       -0.91      5.93 o
   7   8   0      205.04      169.09     11.57 o
   8   8   0     3408.29     3265.93     54.10 o
   9   8   0        2.68        0.24      7.72 o
  10   8   0      797.13      844.50     27.50 o
  11   8   0      303.10      243.69     22.47 o
  12   8   0       23.68       12.69     12.65 o
  13   8   0       20.64       16.81     14.24 o
  14   8   0       81.85      106.63     38.39 o
  15   8   0        2.79       25.19     33.28 o
 -14   9   0      307.54      307.22     61.91 o
 -13   9   0       49.69       27.59     22.43 o
 -12   9   0      232.37      225.40     29.76 o
 -11   9   0     3187.75     3486.52     98.73 o
 -10   9   0        1.74       -2.83     15.26 o
  -9   9   0      450.50      477.73     21.58 o
  -8   9   0      751.04      713.06     32.95 o
  -7   9   0      639.64      635.31     17.60 o
  -6   9   0      844.41      876.58     22.52 o
  -5   9   0      762.86      749.68     18.52 o
  -4   9   0       32.97       39.05      6.41 o
  -3   9   0     8086.47     8221.89     92.36 o
  -2   9   0       46.17       50.29      6.60 o
  -1   9   0     1667.53     1691.91     24.07 o
   0   9   0        1.70        1.42      3.39 o
   1   9   0      588.67      702.83     21.38 o
   2   9   0       44.43       29.92      7.65 o
   3   9   0    29875.25    30382.72    332.44 o
   4   9   0        1.21        2.53      6.15 o
   5   9   0     2369.05     2388.04     48.43 o
   6   9   0       16.96       26.66      7.25 o
   7   9   0      551.77      629.26     18.20 o
   8   9   0      365.05      328.41     15.91 o
   9   9   0        5.11       14.92      9.05 o
  10   9   0       67.35       46.59     11.69 o
  11   9   0     1156.03     1229.50     41.71 o
  12   9   0      113.37       83.66     15.96 o
  13   9   0      233.35      228.86     39.71 o
  15   9   0       42.82       48.84     44.27 o
 -14  10   0       51.50       58.24     42.42 o
 -13  10   0      167.07      160.76     35.37 o
 -12  10   0      183.16      192.36     30.04 o
 -11  10   0       42.57       26.55     18.89 o
 -10  10   0     1082.74     1158.84     45.73 o
  -9  10   0      433.16      398.15     24.95 o
  -8  10   0      410.70      464.02     20.78 o
  -7  10   0      184.51      179.33     12.11 o
  -6  10   0      405.14      398.71     18.76 o
  -5  10   0      741.30      757.43     21.00 o
  -4  10   0     1459.36     1469.99     28.69 o
  -3  10   0      382.59      390.06     16.57 o
  -2  10   0    13546.96    13925.12    154.34 o
  -1  10   0      353.31      365.39     12.56 o
   0  10   0       21.14       17.92      4.17 o
   1  10   0      402.80      426.58     13.42 o
   2  10   0    17712.81    18653.50    244.57 o
   3  10   0      879.10      860.31     22.47 o
   4  10   0     1438.26     1458.12     35.80 o
   5  10   0        2.09       13.57      6.91 o
   6  10   0      164.33      183.76     13.11 o
   7  10   0      307.98      305.05     16.97 o
   8  10   0      207.19      189.13     13.88 o
   9  10   0        7.67        8.07      9.10 o
  10  10   0      295.30      314.83     20.09 o
  11  10   0        6.17        0.85     12.16 o
  12  10   0      658.98      660.91     39.99 o
  13  10   0       22.44        4.65     17.09 o
  14  10   0      270.80      326.14     50.72 o
  15  10   0       10.12        5.88     38.30 o
 -13  11   0      147.82      152.63     35.46 o
 -12  11   0       14.24        6.02     21.28 o
 -11  11   0      521.47      606.95     42.40 o
 -10  11   0      103.35      110.86     20.68 o
  -9  11   0        4.59        9.01     12.67 o
  -8  11   0      107.07       86.20     14.17 o
  -7  11   0      608.03      661.66     21.95 o
  -6  11   0      157.25      154.68     14.63 o
  -5  11   0      300.51      295.78     15.50 o
  -4  11   0      174.29      190.01     12.82 o
  -3  11   0     3371.61     3438.67     48.93 o
  -2  11   0       19.58       16.48      5.48 o
  -1  11   0       13.24       10.04      4.33 o
   0  11   0      165.64      171.61      8.26 o
   1  11   0       23.38       29.83      5.65 o
   2  11   0      399.93      444.36     17.17 o
   3  11   0       64.64       94.49      9.84 o
   4  11   0        0.73        9.50      6.66 o
   5  11   0      204.95      227.12     14.11 o
   6  11   0      165.87      173.17     15.59 o
   7  11   0      265.09      308.73     18.99 o
   8  11   0      118.16      139.34     15.13 o
   9  11   0      757.43      833.78     28.24 o
  10  11   0      192.24      200.32     19.10 o
  11  11   0     1285.00     1285.03     40.98 o
  12  11   0       10.56       19.06     16.97 o
  13  11   0       96.18       79.26     20.97 o
  14  11   0      266.01      298.76     35.98 o
  15  11   0        1.28       17.45     44.90 o
 -13  12   0       66.38       79.59     40.40 o
 -12  12   0      265.06      309.59     42.94 o
 -11  12   0      259.77      365.52     36.55 o
 -10  12   0       76.16       55.49     21.58 o
  -9  12   0      430.86      451.54     30.02 o
  -8  12   0      289.99      305.47     23.15 o
  -7  12   0        2.03       -1.85     10.21 o
  -6  12   0      595.44      566.04     24.03 o
  -5  12   0       40.56       21.30      9.26 o
  -4  12   0        3.80        4.09      8.84 o
  -3  12   0      441.69      471.44     18.64 o
  -2  12   0        8.94        8.29      6.57 o
  -1  12   0      307.63      300.36     10.72 o
   0  12   0       12.32       10.82      4.90 o
   1  12   0      449.13      451.67     13.86 o
   2  12   0      662.82      695.63     20.69 o
   3  12   0      272.90      238.04     18.45 o
   4  12   0     2970.37     2959.92     53.46 o
   5  12   0       13.15       13.79      7.98 o
   6  12   0      771.54      778.11     25.12 o
   7  12   0       67.11       47.40     10.28 o
   8  12   0     1291.95     1304.00     37.81 o
   9  12   0        6.11       -0.18     10.97 o
  10  12   0      108.00      146.78     18.35 o
  11  12   0       59.43       69.39     18.01 o
  12  12   0        5.32        7.19     16.95 o
  13  12   0      513.66      533.36     52.58 o
  14  12   0        3.04       11.23     23.71 o
 -13  13   0       66.73       93.58     36.40 o
 -12  13   0       90.99       89.88     31.24 o
 -11  13   0      196.58      164.23     36.04 o
 -10  13   0      345.87      338.69     34.63 o
  -9  13   0      832.78      774.96     39.99 o
  -8  13   0      110.25       93.98     17.28 o
  -7  13   0     1985.30     2217.57     51.68 o
  -6  13   0        2.63        1.71     11.43 o
  -5  13   0      692.65      676.71     29.54 o
  -4  13   0      220.67      226.40     18.57 o
  -3  13   0       81.48       73.86     12.36 o
  -2  13   0     1520.56     1577.60     37.06 o
  -1  13   0      311.88      326.45     16.00 o
   0  13   0        4.43        4.78      5.48 o
   1  13   0     3934.46     4178.28     65.38 o
   2  13   0       25.41       41.81     10.63 o
   3  13   0      233.65      241.55     17.19 o
   4  13   0       96.28      106.04     12.44 o
   5  13   0      137.70      134.18     12.99 o
   6  13   0       49.12       28.92     10.24 o
   7  13   0      519.67      478.29     23.94 o
   8  13   0        0.30        8.12     10.81 o
   9  13   0      534.00      603.79     28.64 o
  10  13   0       14.68       -3.87     12.74 o
  11  13   0       85.33       55.32     17.96 o
  12  13   0      512.62      548.04     35.64 o
  13  13   0      132.69      138.87     32.02 o
  14  13   0        4.03       18.74     26.89 o
 -12  14   0      557.99      549.36     70.02 o
 -11  14   0        1.33        1.45     36.88 o
 -10  14   0       27.74       27.75     21.72 o
  -9  14   0      312.90      298.66     42.79 o
  -8  14   0      180.47      173.32     44.61 o
  -7  14   0      138.82      136.93     25.26 o
  -6  14   0       36.61       22.14     13.20 o
  -5  14   0      270.22      298.67     24.11 o
  -4  14   0     4803.51     4799.15     92.24 o
  -3  14   0      304.48      307.16     24.30 o
  -2  14   0      542.52      531.90     26.79 o
  -1  14   0      646.05      697.87     25.35 o
   0  14   0       47.39       75.95     14.93 o
   1  14   0       26.72       36.62     10.93 o
   2  14   0     3671.88     3766.54     66.42 o
   3  14   0      584.88      569.18     24.59 o
   4  14   0     2551.98     2605.54     57.76 o
   5  14   0      472.20      441.08     23.69 o
   6  14   0      620.42      677.72     26.07 o
   7  14   0       88.89       88.74     14.82 o
   8  14   0      138.07       98.56     24.43 o
   9  14   0        7.11       18.63     15.26 o
  10  14   0      256.34      316.90     36.98 o
  11  14   0        9.12       36.02     18.36 o
  12  14   0       82.78       94.71     23.16 o
  13  14   0       14.45       -0.03     22.44 o
 -12  15   0       38.53       21.34     39.25 o
 -11  15   0      261.57      310.03     63.13 o
 -10  15   0      167.65      256.12     56.52 o
  -9  15   0      123.11      139.89     35.63 o
  -8  15   0      706.97      742.79     48.60 o
  -7  15   0      488.28      450.59     43.96 o
  -6  15   0      520.58      457.61     36.66 o
  -5  15   0        4.78      -15.85     14.21 o
  -4  15   0        2.96        1.22     16.13 o
  -3  15   0     2665.23     2911.10     83.28 o
  -2  15   0      789.47      813.27     58.85 o
  -1  15   0      261.32      279.02     24.57 o
   0  15   0      268.98      268.96     18.43 o
   1  15   0     2974.54     3003.58     61.81 o
   2  15   0      207.12      248.66     23.11 o
   3  15   0       84.59       52.42     18.37 o
   4  15   0       30.10       40.86     14.18 o
   5  15   0     1320.64     1286.27     44.83 o
   6  15   0      791.84      764.31     41.45 o
   7  15   0       99.10       86.76     21.51 o
   8  15   0       27.03       29.08     17.94 o
   9  15   0      132.03       99.33     22.81 o
  10  15   0        0.10       28.11     20.69 o
  11  15   0     1004.65     1204.15     98.96 o
  12  15   0       14.98       -0.33     26.85 o
  13  15   0      159.78      218.07     55.17 o
 -11  16   0        1.89       67.56     42.42 o
 -10  16   0       91.00      121.69     46.94 o
  -9  16   0       81.87       45.93     30.26 o
  -8  16   0      862.79      746.91     59.55 o
  -7  16   0      554.80      572.20    106.24 o
  -6  16   0       39.18       18.31     19.03 o
  -5  16   0      433.55      414.02     35.61 o
  -4  16   0     2011.22     2200.05     73.07 o
  -3  16   0      115.54      112.11     21.02 o
  -2  16   0     1914.25     2070.38     67.17 o
  -1  16   0      133.96      135.89     20.33 o
   0  16   0       58.75       73.95     14.49 o
   1  16   0      244.66      220.87     21.06 o
   2  16   0       43.57       45.96     15.51 o
   3  16   0        0.89       12.23     12.18 o
   4  16   0      671.48      647.46     49.69 o
   5  16   0      338.54      378.36     31.86 o
   6  16   0     1740.10     1677.32     83.43 o
   7  16   0        0.74       -1.46     17.40 o
   8  16   0       13.58       26.39     19.20 o
   9  16   0        0.27      -14.54     20.32 o
  10  16   0      435.46      486.67     40.58 o
  11  16   0        4.80       45.35     29.73 o
  12  16   0      397.37      473.05     60.32 o
 -10  17   0       22.73       61.91     45.40 o
  -9  17   0      494.97      597.00    117.01 o
  -8  17   0        3.25      -27.37     22.70 o
  -7  17   0      383.76      370.86     59.31 o
  -6  17   0       62.38       73.50     22.38 o
  -5  17   0      107.05      111.43     25.06 o
  -4  17   0      153.60      165.63     26.22 o
  -3  17   0      487.20      464.75     35.22 o
  -2  17   0      155.83      178.23     23.94 o
  -1  17   0     1995.74     2030.90     66.78 o
   0  17   0       68.63       90.76     19.33 o
   1  17   0       59.17       31.77     30.28 o
   2  17   0      322.01      354.44     29.80 o
   3  17   0      161.36      139.34     23.67 o
   4  17   0       58.62       38.89     15.68 o
   5  17   0     2155.04     2253.72     64.17 o
   6  17   0      103.71       77.29     26.80 o
   7  17   0     1662.15     1642.73     64.32 o
   8  17   0       81.17       40.89     21.63 o
   9  17   0      146.14      149.61     27.71 o
  10  17   0        9.72       29.53     23.25 o
  11  17   0        1.85       -9.90     26.53 o
  12  17   0       15.35       12.08     29.36 o
 -10  18   0       56.76       78.59     45.36 o
  -9  18   0       78.11      101.38     35.80 o
  -8  18   0      616.02      674.33     61.88 o
  -7  18   0        3.00        7.52     22.10 o
  -6  18   0       11.85       17.99     19.95 o
  -5  18   0       46.69       25.33     21.85 o
  -4  18   0      334.65      332.60     34.23 o
  -3  18   0       59.53       85.29     21.70 o
  -2  18   0      289.68      276.82     29.34 o
  -1  18   0        3.29       24.37     20.72 o
   0  18   0      681.66      691.86     39.12 o
   1  18   0        8.79        5.66     16.00 o
   2  18   0      410.13      399.27     32.46 o
   3  18   0       95.76       99.66     27.18 o
   4  18   0       64.97       52.90     20.97 o
   5  18   0      317.25      275.70     26.86 o
   6  18   0      305.39      232.89     32.01 o
   7  18   0        9.89        2.74     19.48 o
   8  18   0       82.54       75.45     25.52 o
   9  18   0       11.07        9.31     22.66 o
  10  18   0        2.39       16.97     30.21 o
  11  18   0        1.12       -3.42     30.26 o
  -9  19   0      153.89      159.72     52.45 o
  -8  19   0      196.84      239.67     45.29 o
  -7  19   0       16.20       26.03     29.18 o
  -6  19   0       12.42       27.77     24.14 o
  -5  19   0       11.53        7.73     18.96 o
  -4  19   0      187.06      201.01     30.91 o
  -3  19   0      114.89      119.13     24.97 o
  -2  19   0      191.48      193.40     27.40 o
  -1  19   0        3.48       11.83     17.97 o
   0  19   0      428.33      405.64     44.42 o
   1  19   0      379.55      452.28     45.43 o
   2  19   0       12.10       31.13     26.54 o
   3  19   0      377.76      431.96     41.64 o
   4  19   0        1.42       -6.71     16.96 o
   5  19   0      278.97      229.16     30.61 o
   6  19   0      330.78      321.42     60.70 o
   7  19   0        9.19       -6.72     20.90 o
   8  19   0      255.87      175.87     33.01 o
   9  19   0        5.34       26.12     40.11 o
  10  19   0       64.55       47.28     96.73 o
  11  19   0      318.53      362.57    102.81 o
  -8  20   0        6.15       17.95     39.25 o
  -7  20   0      125.67       87.32     36.11 o
  -6  20   0       69.23       66.66     27.13 o
  -5  20   0        2.56       33.86     23.49 o
  -4  20   0      198.33      259.44     37.07 o
  -3  20   0      284.23      300.28     34.11 o
  -2  20   0      143.47      188.42     36.30 o
  -1  20   0      470.44      435.45     36.34 o
   0  20   0      767.84      886.86     63.29 o
   1  20   0      215.20      188.23     46.69 o
   2  20   0      211.45      271.16     31.99 o
   3  20   0        2.34        1.78     19.49 o
   4  20   0       43.32       65.04     23.39 o
   5  20   0      597.26      581.77     44.13 o
   6  20   0       52.07       76.55     25.87 o
   7  20   0        0.41       26.71     23.22 o
   8  20   0       34.10       33.91     24.80 o
   9  20   0        2.66      -20.12     29.31 o
  10  20   0      232.73      288.92     53.34 o
  -7  21   0      123.24      217.33     51.82 o
  -6  21   0      213.68      232.75     56.66 o
  -5  21   0      594.61      609.27     72.15 o
  -4  21   0        0.58        7.51     22.00 o
  -3  21   0      261.35      265.23     42.83 o
  -2  21   0        2.03       -9.61     19.65 o
  -1  21   0       56.18       45.33     29.43 o
   0  21   0      193.82      176.70     37.54 o
   1  21   0        4.89        5.20     26.30 o
   2  21   0        6.45       22.57     27.28 o
   3  21   0      174.11      143.95     27.99 o
   4  21   0       54.90       29.74     22.82 o
   5  21   0       65.91       48.92     24.22 o
   6  21   0       73.25       44.54     25.30 o
   7  21   0       99.50      137.98     30.00 o
   8  21   0       19.33        5.56     28.40 o
   9  21   0       29.55       35.01     72.80 o
  -5  22   0      410.84      433.90     52.91 o
  -4  22   0       45.63       37.10     29.67 o
  -3  22   0        5.28       31.10     24.68 o
  -2  22   0       31.18        0.18     31.46 o
  -1  22   0       82.54       70.27     50.51 o
   0  22   0       91.84       72.84     41.01 o
   1  22   0      396.36      407.70     52.49 o
   2  22   0       88.43       39.92     31.42 o
   3  22   0        1.39      -19.79     19.90 o
   4  22   0      362.75      423.56     43.37 o
   5  22   0        0.01       -6.63     23.46 o
   6  22   0      199.66      231.53     43.84 o
   7  22   0        1.68      -14.18     28.94 o
  -4  23   0       64.15       64.22     33.31 o
  -3  23   0      183.48      225.59     41.54 o
  -2  23   0        8.28       -0.99     44.81 o
  -1  23   0      245.42      285.43     70.36 o
   0  23   0      208.85      212.35     64.48 o
   1  23   0      246.87      339.46     71.99 o
   2  23   0      149.90       63.71     50.56 o
   3  23   0       65.53      133.76     55.12 o
   4  23   0       45.65       47.07     32.57 o
   5  23   0      280.52      328.97     91.52 o
   6  23   0       16.21       -0.37     30.13 o
  -1  24   0       40.45       27.00     51.96 o
   0  24   0      430.66      616.44     92.16 o
   1  24   0       15.80      -24.24     48.43 o
   2  24   0       26.31       48.11     53.45 o
   3  24   0      107.95      186.49     62.18 o
  -3 -24   1       12.46       33.73     50.33 o
  -2 -24   1      110.83      117.30     60.59 o
  -1 -24   1      238.85      347.47     73.80 o
   0 -24   1        3.94      -19.22     46.67 o
   1 -24   1      314.16      365.51     74.84 o
  -6 -23   1       31.47       49.22     36.46 o
  -5 -23   1      150.64      121.15     37.73 o
  -4 -23   1       20.78       23.64     29.29 o
  -3 -23   1       40.12       76.51     52.05 o
  -2 -23   1       56.62      114.95     52.82 o
  -1 -23   1      203.57      300.44     68.96 o
   0 -23   1      244.95      210.59     63.31 o
   1 -23   1      873.76     1021.88    107.22 o
   2 -23   1      184.57      256.22     65.39 o
   3 -23   1      845.38     1102.86    110.34 o
   4 -23   1       75.32       53.48     33.75 o
  -7 -22   1       72.36       80.84     35.27 o
  -6 -22   1        3.32       16.55     30.23 o
  -5 -22   1        0.70       26.56     31.47 o
  -4 -22   1       10.37       44.79     24.27 o
  -3 -22   1        0.66       11.03     22.81 o
  -2 -22   1     1114.13     1248.43    191.82 o
  -1 -22   1        0.69       22.70     41.58 o
   0 -22   1      228.32      193.67     43.13 o
   1 -22   1      191.87      219.57     44.39 o
   2 -22   1       49.59       62.61     34.78 o
   3 -22   1       10.59       14.81     24.11 o
   4 -22   1      331.78      332.71    116.21 o
   5 -22   1        1.64        4.93     34.55 o
  -9 -21   1        1.24      -16.35     30.95 o
  -8 -21   1       58.24       78.72     35.41 o
  -7 -21   1      407.65      496.18     43.95 o
  -6 -21   1       11.40       17.67     23.99 o
  -5 -21   1       28.32       11.96     23.73 o
  -4 -21   1       29.27       56.69     24.03 o
  -3 -21   1      137.86      113.64     26.35 o
  -2 -21   1      177.63      193.07     30.36 o
  -1 -21   1      680.04      650.39     72.58 o
   0 -21   1       25.64       36.66     28.54 o
   1 -21   1      150.02      154.49     37.58 o
   2 -21   1      333.32      351.11     42.10 o
   3 -21   1       82.78       91.69     25.79 o
   4 -21   1       50.08       65.50     26.50 o
   5 -21   1       88.66      116.50     29.66 o
   6 -21   1       13.84        7.51     36.99 o
   7 -21   1      199.51      193.13     53.95 o
 -10 -20   1       23.80       23.71     32.91 o
  -9 -20   1        5.41       -9.76     32.78 o
  -8 -20   1        4.55      -11.32     22.46 o
  -7 -20   1      180.10      165.29     27.10 o
  -6 -20   1      362.85      338.19     31.62 o
  -5 -20   1        5.26       -9.51     20.21 o
  -4 -20   1      641.82      651.53     44.32 o
  -3 -20   1       25.63       22.07     20.52 o
  -2 -20   1      281.18      186.96     28.45 o
  -1 -20   1        1.17        1.95     23.41 o
   0 -20   1      311.37      321.66     47.48 o
   1 -20   1       25.02       11.57     25.34 o
   2 -20   1       81.30       94.00     28.98 o
   3 -20   1       69.85       41.31     22.39 o
   4 -20   1       33.68       29.60     23.01 o
   5 -20   1       85.30       43.93     24.08 o
   6 -20   1       73.99       18.73     43.18 o
   7 -20   1      142.70      137.81     51.60 o
   8 -20   1      114.23      151.71     50.47 o
 -10 -19   1        3.02       17.90     31.18 o
  -9 -19   1      200.32      178.63     39.28 o
  -8 -19   1       23.42       11.83     23.37 o
  -7 -19   1     2146.56     2142.78     78.43 o
  -6 -19   1      103.03       84.98     21.44 o
  -5 -19   1       10.68       15.58     16.45 o
  -4 -19   1       62.04       85.17     24.47 o
  -3 -19   1        3.93        3.69     17.82 o
  -2 -19   1        2.57        3.35     17.12 o
  -1 -19   1      135.88      109.39     23.35 o
   0 -19   1       22.56       51.18     46.71 o
   1 -19   1      551.73      586.30     42.94 o
   2 -19   1       25.91       77.17     21.92 o
   3 -19   1       68.04       50.94     28.71 o
   4 -19   1       11.01       22.97     21.61 o
   5 -19   1      480.90      573.51     60.02 o
   6 -19   1      104.29      138.30     29.42 o
   7 -19   1      289.59      315.62     51.89 o
   8 -19   1      108.93      132.89     89.40 o
   9 -19   1       71.47       59.78     42.37 o
 -11 -18   1        2.23       43.49     32.02 o
 -10 -18   1        3.06       12.22     30.41 o
  -9 -18   1        7.36        0.94     21.67 o
  -8 -18   1       11.18       -0.02     30.42 o
  -7 -18   1       41.76       13.78     19.91 o
  -6 -18   1     1164.07     1081.55     53.33 o
  -5 -18   1       17.46        9.69     15.45 o
  -4 -18   1       83.17       83.76     18.89 o
  -3 -18   1        3.26       -1.35     13.60 o
  -2 -18   1       61.36       28.52     18.39 o
  -1 -18   1       97.51       85.24     20.64 o
   0 -18   1      657.51      673.25     88.70 o
   1 -18   1      260.16      253.86     27.95 o
   2 -18   1      770.28      798.32     44.15 o
   3 -18   1       12.90       20.55     17.05 o
   4 -18   1      459.66      437.11     37.25 o
   5 -18   1      490.49      565.95     42.56 o
   6 -18   1       61.93       46.56     23.00 o
   7 -18   1       44.50       70.74     30.75 o
   8 -18   1        4.37       -2.21     27.41 o
   9 -18   1       54.12       35.77     41.83 o
  10 -18   1       49.51       46.08     43.55 o
 -12 -17   1        9.31       -1.65     28.16 o
 -11 -17   1      303.24      368.04     48.72 o
 -10 -17   1        7.80       -4.85     22.04 o
  -9 -17   1      233.41      231.70     46.04 o
  -8 -17   1      107.35       88.43     24.34 o
  -7 -17   1        3.37       23.02     20.28 o
  -6 -17   1      253.95      198.10     27.70 o
  -5 -17   1      154.36      139.92     24.50 o
  -4 -17   1       98.03       74.61     20.87 o
  -3 -17   1     1167.28     1053.74     46.52 o
  -2 -17   1        4.96       -2.23     12.47 o
  -1 -17   1     1560.90     1699.29     52.11 o
   0 -17   1      698.09      718.74     32.58 o
   1 -17   1       64.80       53.44     18.80 o
   2 -17   1      502.86      524.06     45.03 o
   3 -17   1      399.39      396.30     32.85 o
   4 -17   1      272.38      229.22     45.20 o
   5 -17   1      721.65      761.31     48.14 o
   6 -17   1       24.02       -5.09     19.13 o
   7 -17   1        5.50        1.84     23.59 o
   8 -17   1      236.01      283.58     44.51 o
   9 -17   1       27.06       77.87     41.69 o
  10 -17   1      132.62      154.52     52.95 o
 -12 -16   1      172.56      138.07     36.11 o
 -11 -16   1       15.01        5.69     27.29 o
 -10 -16   1        2.13       28.79     21.79 o
  -9 -16   1        0.03       13.29     20.13 o
  -8 -16   1      418.74      405.05     41.39 o
  -7 -16   1        0.22       -2.76     17.13 o
  -6 -16   1      893.86      884.93     45.47 o
  -5 -16   1      498.25      507.47     36.22 o
  -4 -16   1       13.06        6.57     16.44 o
  -3 -16   1      406.57      424.95     27.45 o
  -2 -16   1      521.22      500.61     32.93 o
  -1 -16   1        5.37       18.86     12.50 o
   0 -16   1     3719.47     4008.83     77.72 o
   1 -16   1     1105.57     1211.99     47.86 o
   2 -16   1       21.46       24.75     15.89 o
   3 -16   1      152.42      146.36     23.07 o
   4 -16   1       38.41       43.62     17.58 o
   5 -16   1       39.85       50.92     20.57 o
   6 -16   1      310.13      392.86     50.45 o
   7 -16   1       25.93       30.73     21.53 o
   8 -16   1     1022.64      933.43     66.05 o
   9 -16   1     1282.50     1353.49    160.21 o
  10 -16   1       21.40       61.63     40.16 o
  11 -16   1      199.73      236.64     59.83 o
 -13 -15   1      466.99      397.13     58.61 o
 -12 -15   1       10.47       29.03     23.63 o
 -11 -15   1        4.32       11.52     18.30 o
 -10 -15   1        0.08       -3.91     15.76 o
  -9 -15   1        5.39       -6.83     13.24 o
  -8 -15   1       57.14       63.66     15.44 o
  -7 -15   1       70.30       70.64     15.25 o
  -6 -15   1        1.89       13.44     13.84 o
  -5 -15   1     4315.61     4382.98     86.21 o
  -4 -15   1      410.55      384.37     22.48 o
  -3 -15   1     2829.11     2937.99     57.80 o
  -2 -15   1        2.03       12.23      9.93 o
  -1 -15   1      179.07      231.55     17.38 o
   0 -15   1       63.78       78.77     17.43 o
   1 -15   1      659.19      690.50     29.75 o
   2 -15   1       58.76       78.03     14.66 o
   3 -15   1     1186.48     1261.56     50.52 o
   4 -15   1      590.95      617.44     32.25 o
   5 -15   1      389.42      443.27     30.01 o
   6 -15   1      236.60      262.15     29.61 o
   7 -15   1      500.45      528.60     47.04 o
   8 -15   1      122.66       65.96     44.52 o
   9 -15   1     1138.52     1307.27     85.53 o
  10 -15   1      658.28      829.24     87.64 o
  11 -15   1        8.74      -17.27     35.45 o
  12 -15   1      134.89       82.71     44.45 o
 -13 -14   1       30.12       35.00     25.22 o
 -12 -14   1      494.06      487.20     45.51 o
 -11 -14   1       21.36       42.62     18.55 o
 -10 -14   1      985.37     1030.93     38.83 o
  -9 -14   1       85.29       63.56     15.63 o
  -8 -14   1     2198.99     2269.03     55.06 o
  -7 -14   1      169.78      175.84     18.11 o
  -6 -14   1      528.21      581.35     24.47 o
  -5 -14   1     1328.67     1214.01     32.92 o
  -4 -14   1     1193.48     1192.27     32.00 o
  -3 -14   1       31.12       49.02     10.02 o
  -2 -14   1       59.38       47.03      8.93 o
  -1 -14   1       24.42       24.72      7.34 o
   0 -14   1     1461.21     1562.58     35.79 o
   1 -14   1       42.81       32.73      9.28 o
   2 -14   1      844.89      895.65     37.93 o
   3 -14   1      728.66      742.31     32.46 o
   4 -14   1     1067.97     1131.65     40.97 o
   5 -14   1     1611.55     1689.99     58.41 o
   6 -14   1     1657.40     1654.20     53.75 o
   7 -14   1       49.98       70.28     21.80 o
   8 -14   1     1958.87     2100.72     93.27 o
   9 -14   1      474.52      490.71     50.54 o
  10 -14   1        2.09      -27.40     30.39 o
  11 -14   1       43.01       71.04     42.14 o
  12 -14   1        8.32      -19.17     36.09 o
 -14 -13   1       60.36       52.76     26.68 o
 -13 -13   1       88.97       91.57     26.54 o
 -12 -13   1        7.55       16.21     18.57 o
 -11 -13   1       65.98       48.31     16.06 o
 -10 -13   1        4.64       -5.53     12.52 o
  -9 -13   1        6.96       10.15     13.23 o
  -8 -13   1       98.21      105.32     15.26 o
  -7 -13   1      575.42      630.40     26.99 o
  -6 -13   1      284.88      283.97     19.32 o
  -5 -13   1     2699.60     2729.21     52.85 o
  -4 -13   1        0.25       12.28      8.17 o
  -3 -13   1      130.51      169.23     13.64 o
  -2 -13   1       89.01       99.73     10.77 o
  -1 -13   1      770.13      861.07     19.71 o
   0 -13   1       22.50       28.37      5.98 o
   1 -13   1     3508.63     3699.60     53.96 o
   2 -13   1       65.04       83.15     12.22 o
   3 -13   1     7688.90     7866.51    120.47 o
   4 -13   1      127.77      146.89     16.07 o
   5 -13   1       85.53       92.79     18.33 o
   6 -13   1       21.04       15.23     13.76 o
   7 -13   1      420.36      466.14     56.28 o
   8 -13   1       27.32       19.95     11.98 o
   9 -13   1      307.13      315.96     49.27 o
  10 -13   1       42.09       14.44     23.32 o
  11 -13   1        3.15        2.31     23.36 o
  12 -13   1        3.28        9.96     25.96 o
  13 -13   1       25.44       27.80     29.76 o
 -14 -12   1       81.71       85.40     28.24 o
 -13 -12   1        0.12       -6.75     20.03 o
 -12 -12   1      875.97      935.59     62.24 o
 -11 -12   1       90.41       95.46     17.09 o
 -10 -12   1      686.49      735.01     31.63 o
  -9 -12   1        0.23       12.61     11.15 o
  -8 -12   1      708.19      714.73     26.24 o
  -7 -12   1      396.51      421.58     20.61 o
  -6 -12   1       27.04       34.07      9.54 o
  -5 -12   1      144.77      158.30     13.76 o
  -4 -12   1     2990.12     3004.20     54.31 o
  -3 -12   1     1566.71     1719.26     36.43 o
  -2 -12   1      460.41      496.00     16.68 o
  -1 -12   1       18.45       24.90      5.87 o
   0 -12   1     1331.65     1306.70     23.16 o
   1 -12   1      412.30      422.67     13.00 o
   2 -12   1     1296.26     1373.25     27.98 o
   3 -12   1      342.54      348.95     18.23 o
   4 -12   1      168.67      181.22     16.29 o
   5 -12   1      542.08      573.98     33.26 o
   6 -12   1       43.07       13.43      9.91 o
   7 -12   1      243.87      259.92     18.86 o
   8 -12   1      202.12      174.30     15.43 o
   9 -12   1       44.75       37.36     23.46 o
  10 -12   1        5.24       31.39     22.42 o
  11 -12   1      170.30      206.59     35.33 o
  12 -12   1      338.32      486.59     59.80 o
  13 -12   1      156.30      239.82     69.71 o
 -14 -11   1       10.29      -11.90     20.67 o
 -13 -11   1     1002.30     1152.94     42.75 o
 -12 -11   1        5.73       23.42     15.31 o
 -11 -11   1      670.50      813.59     36.23 o
 -10 -11   1       70.16       66.37     14.40 o
  -9 -11   1       86.19      100.19     13.71 o
  -8 -11   1      658.73      661.45     24.74 o
  -7 -11   1      152.33      159.99     13.07 o
  -6 -11   1        1.34       19.21      8.23 o
  -5 -11   1      372.13      382.27     17.13 o
  -4 -11   1      272.14      246.86     14.08 o
  -3 -11   1      825.72      874.11     31.80 o
  -2 -11   1      231.56      280.93     14.62 o
  -1 -11   1     1572.52     1697.25     36.05 o
   0 -11   1     1717.42     1758.98     26.85 o
   1 -11   1        5.06       11.20      4.40 o
   2 -11   1      242.65      291.99     13.39 o
   3 -11   1      558.44      586.61     18.34 o
   4 -11   1     3691.31     3819.65     56.41 o
   5 -11   1      238.09      250.07     22.76 o
   6 -11   1       61.36       50.15     10.46 o
   7 -11   1     2073.08     2175.94     48.21 o
   8 -11   1      683.16      697.10     23.61 o
   9 -11   1        1.54        8.00     14.11 o
  10 -11   1      141.44      136.99     22.66 o
  11 -11   1      186.90      239.92     36.48 o
  12 -11   1       73.94       64.93     28.06 o
  13 -11   1       34.32       37.30     35.54 o
 -15 -10   1       77.63       89.76     49.33 o
 -14 -10   1        9.19       33.70     26.69 o
 -13 -10   1       83.73       85.21     18.75 o
 -12 -10   1      178.46      154.17     19.14 o
 -11 -10   1       11.13       27.46     13.36 o
 -10 -10   1        4.78       25.54     11.08 o
  -9 -10   1      163.29      191.46     16.03 o
  -8 -10   1       33.28       37.66      9.44 o
  -7 -10   1      132.02      124.49     11.51 o
  -6 -10   1     4269.71     4313.65     70.79 o
  -5 -10   1     1091.24     1020.71     26.09 o
  -4 -10   1     2769.71     2862.36     50.01 o
  -3 -10   1      455.50      446.49     16.36 o
  -2 -10   1     4073.92     4019.59     63.47 o
  -1 -10   1      662.18      700.91     19.37 o
   0 -10   1      132.94      127.82      8.62 o
   1 -10   1      783.94      855.27     16.18 o
   2 -10   1     4948.42     4996.78     60.56 o
   3 -10   1      960.50      980.90     20.08 o
   4 -10   1     3100.47     3240.04     44.18 o
   5 -10   1      208.17      218.54     12.52 o
   6 -10   1     1654.57     1793.80     36.80 o
   7 -10   1       25.91       20.21      9.65 o
   8 -10   1     1984.56     2062.70     40.92 o
   9 -10   1       35.93       33.51     14.99 o
  10 -10   1        3.38        4.17     14.44 o
  11 -10   1      344.06      385.81     35.35 o
  12 -10   1      660.12      729.84     47.04 o
  13 -10   1      131.58      150.67     37.85 o
  14 -10   1        3.26       21.98     38.53 o
 -15  -9   1      181.78      181.74     55.44 o
 -14  -9   1        0.02        3.63     23.67 o
 -13  -9   1       52.56       55.00     16.95 o
 -12  -9   1       47.62       28.89     15.80 o
 -11  -9   1     1088.60     1163.27     41.45 o
 -10  -9   1       21.13       21.34     11.65 o
  -9  -9   1     3468.42     3637.53     98.10 o
  -8  -9   1      120.16      132.82     15.72 o
  -7  -9   1     4146.29     4302.60     66.13 o
  -6  -9   1     1043.98     1030.56     26.54 o
  -5  -9   1      105.64       93.74      9.50 o
  -4  -9   1       26.86       58.41     10.79 o
  -3  -9   1      472.18      477.79     16.03 o
  -2  -9   1       76.49      112.72     12.14 o
  -1  -9   1     8489.40     8547.10    118.72 o
   0  -9   1      550.33      650.80     13.34 o
   1  -9   1      477.20      388.32     13.50 o
   2  -9   1       58.51       71.37      6.27 o
   3  -9   1     1109.76     1019.32     27.15 o
   4  -9   1     3568.08     3628.28     44.54 o
   5  -9   1     1067.22     1100.40     25.62 o
   6  -9   1     2104.42     2072.35     35.73 o
   7  -9   1     4145.09     4223.00     61.92 o
   8  -9   1       67.66       73.59      9.49 o
   9  -9   1       54.65       48.23      9.90 o
  10  -9   1       48.02       45.03     18.31 o
  11  -9   1       72.97       87.09     22.52 o
  12  -9   1      372.91      443.86     57.13 o
  13  -9   1      146.55      138.13     28.80 o
  14  -9   1       19.01       20.44     37.71 o
 -14  -8   1      630.84      703.10     56.38 o
 -13  -8   1      125.56      139.08     18.69 o
 -12  -8   1      113.71      129.08     17.05 o
 -11  -8   1      131.88      147.65     16.36 o
 -10  -8   1      193.23      194.31     14.81 o
  -9  -8   1      180.26      200.73     19.07 o
  -8  -8   1     1214.13     1110.99     25.21 o
  -7  -8   1       58.67       64.76     10.66 o
  -6  -8   1     1836.26     1677.78     34.69 o
  -5  -8   1        6.60       13.86      5.80 o
  -4  -8   1        6.13       15.26      5.72 o
  -3  -8   1      966.24     1148.72     28.46 o
  -2  -8   1     2798.70     2934.85     52.68 o
  -1  -8   1       54.85       95.84     13.21 o
   0  -8   1     6377.42     6575.13     81.49 o
   1  -8   1      172.19      192.45      7.38 o
   2  -8   1    14737.21    14785.01    146.85 o
   3  -8   1     1982.71     1993.50     28.95 o
   4  -8   1      395.53      377.92     18.45 o
   5  -8   1      161.12      212.59     10.50 o
   6  -8   1     1275.36     1286.85     23.73 o
   7  -8   1      439.90      441.56     16.22 o
   8  -8   1      460.51      515.37     16.37 o
   9  -8   1       20.95       23.77      7.99 o
  10  -8   1      404.01      406.63     31.68 o
  11  -8   1      619.96      747.08     82.53 o
  12  -8   1       16.33       29.89     19.79 o
  13  -8   1      471.22      538.42     41.55 o
  14  -8   1       73.31       48.88     40.47 o
 -15  -7   1       22.35       33.01     36.40 o
 -14  -7   1       81.93       67.96     19.19 o
 -13  -7   1      165.16      119.36     22.88 o
 -12  -7   1      155.19      136.70     15.89 o
 -11  -7   1     1699.80     1835.17     42.85 o
 -10  -7   1       42.21       32.85      8.88 o
  -9  -7   1      299.23      228.67     12.76 o
  -8  -7   1      890.94      921.23     21.91 o
  -7  -7   1      116.26      106.53     10.08 o
  -6  -7   1      200.76      254.41     12.34 o
  -5  -7   1     2174.73     2039.06     37.42 o
  -4  -7   1     1572.56     1569.91     30.18 o
  -3  -7   1     9789.89    10031.30    149.05 o
  -2  -7   1     1156.06     1200.92     29.58 o
  -1  -7   1      118.54      191.34     11.36 o
   0  -7   1      108.07       98.99      6.63 o
   1  -7   1     5716.32     5886.23     65.71 o
   2  -7   1       43.35       28.55      3.69 o
   3  -7   1     6872.93     7184.46     76.18 o
   4  -7   1        0.66        9.75      4.09 o
   5  -7   1     1023.66     1012.38     18.91 o
   6  -7   1     1693.24     1698.72     26.25 o
   7  -7   1      296.54      302.62     11.10 o
   8  -7   1      260.11      248.41     11.26 o
   9  -7   1      778.04      769.11     21.75 o
  10  -7   1       59.21       56.02     18.24 o
  11  -7   1     1620.83     1743.12     74.84 o
  12  -7   1      340.77      346.64     33.37 o
  13  -7   1       36.25        4.31     24.37 o
  14  -7   1      239.59      260.15     57.34 o
  15  -7   1      136.39      182.60     54.44 o
 -16  -6   1      478.11      645.11     77.01 o
 -15  -6   1       23.39       51.32     34.55 o
 -14  -6   1      320.81      349.13     35.43 o
 -13  -6   1      146.73      118.63     17.32 o
 -12  -6   1      107.44       92.93     14.27 o
 -11  -6   1        9.51        9.83      9.48 o
 -10  -6   1      177.10      189.77     13.53 o
  -9  -6   1      673.80      706.09     34.05 o
  -8  -6   1     2180.62     2079.95     34.13 o
  -7  -6   1        5.21       -0.63      5.71 o
  -6  -6   1      929.71      927.81     23.35 o
  -5  -6   1        1.34       -0.40      4.51 o
  -4  -6   1     7790.51     7456.85    104.15 o
  -3  -6   1      151.25      173.55     16.44 o
  -2  -6   1    18416.68    19106.58    303.14 o
  -1  -6   1     1810.90     1951.08     36.33 o
   0  -6   1     1066.27     1115.94     20.41 o
   1  -6   1      222.74      240.22      7.67 o
   2  -6   1     5179.23     5073.79     54.47 o
   3  -6   1     2778.61     3031.65     35.71 o
   4  -6   1     2334.69     2402.32     32.13 o
   5  -6   1     1016.74     1049.92     17.30 o
   6  -6   1     5531.64     5477.24     59.41 o
   7  -6   1     2399.23     2318.47     32.27 o
   8  -6   1       44.54       38.79      7.21 o
   9  -6   1     1570.89     1561.46     30.48 o
  10  -6   1     1791.89     1834.65     42.67 o
  11  -6   1      497.19      554.54     36.33 o
  12  -6   1       50.84       52.43     20.04 o
  13  -6   1       52.61       32.69     25.93 o
  14  -6   1       14.88       22.34     25.86 o
  15  -6   1      113.98      190.51     52.64 o
 -16  -5   1        4.96       15.33     34.50 o
 -15  -5   1       16.62       36.99     31.70 o
 -14  -5   1      262.43      284.96     27.56 o
 -13  -5   1      107.97      112.86     15.86 o
 -12  -5   1      171.56      169.11     16.83 o
 -11  -5   1      404.41      430.72     21.04 o
 -10  -5   1      199.09      189.11     13.01 o
  -9  -5   1      306.29      383.98     14.80 o
  -8  -5   1      194.31      205.09     11.69 o
  -7  -5   1     1648.15     1769.89     28.99 o
  -6  -5   1      108.11       82.42      7.27 o
  -5  -5   1      441.28      361.66     11.40 o
  -4  -5   1      263.25      315.15     12.25 o
  -3  -5   1     9379.31     9005.01    132.64 o
  -2  -5   1     8617.78     9146.46    136.00 o
  -1  -5   1     1710.40     1642.22     50.40 o
   0  -5   1     3215.49     3552.56     64.68 o
   1  -5   1     1143.26     1096.66     18.06 o
   2  -5   1     1159.96     1280.03     18.34 o
   3  -5   1      138.85       66.91      4.64 o
   4  -5   1     1654.97     1742.37     27.52 o
   5  -5   1     4109.24     3915.58     41.48 o
   6  -5   1       90.24      110.41      6.74 o
   7  -5   1      535.54      554.89     14.41 o
   8  -5   1      731.64      774.76     18.20 o
   9  -5   1      130.05      114.74     11.79 o
  10  -5   1      457.59      459.32     21.62 o
  11  -5   1      946.40      947.12     42.34 o
  12  -5   1      205.07      194.52     26.10 o
  13  -5   1       31.27       22.85     51.66 o
  14  -5   1        1.75       -7.59     24.10 o
  15  -5   1       18.06      -15.28     33.06 o
 -16  -4   1        8.85      -15.01     31.07 o
 -15  -4   1       22.83      -22.34     29.08 o
 -14  -4   1        1.92       -1.70     16.09 o
 -13  -4   1      277.20      259.18     20.35 o
 -12  -4   1      242.34      236.21     18.62 o
 -11  -4   1       68.39       56.40     10.80 o
 -10  -4   1     2269.87     2399.43     42.27 o
  -9  -4   1      217.72      198.67     11.43 o
  -8  -4   1     7046.23     7052.61     85.35 o
  -7  -4   1      219.23      221.89     12.47 o
  -6  -4   1     2594.20     2754.53     40.51 o
  -5  -4   1     1382.00     1371.64     23.46 o
  -4  -4   1      530.59      446.94     12.81 o
  -3  -4   1     2640.73     2945.69     44.02 o
  -2  -4   1     3119.78     2997.16     49.16 o
  -1  -4   1    19314.93    20388.19    292.54 o
   0  -4   1     1378.68     1374.32     30.22 o
   1  -4   1       92.20      124.46      4.66 o
   2  -4   1     1106.82     1132.94     18.38 o
   3  -4   1       54.61       27.02      3.77 o
   4  -4   1      567.32      603.27     11.22 o
   5  -4   1        1.46        6.86      3.17 o
   6  -4   1    10092.43     9688.58     98.46 o
   7  -4   1      638.17      561.48     15.12 o
   8  -4   1       32.47       27.36      6.15 o
   9  -4   1      121.23      122.55      9.09 o
  10  -4   1       98.09      109.62     11.63 o
  11  -4   1     1058.01     1133.66     35.98 o
  12  -4   1        3.72        1.16     14.95 o
  13  -4   1      863.39      903.50    138.47 o
  14  -4   1      236.54      289.66     41.74 o
  15  -4   1       43.79       62.18     37.94 o
 -16  -3   1        0.49        5.74     32.69 o
 -15  -3   1       68.49       29.21     34.82 o
 -14  -3   1      262.82      238.74     25.68 o
 -13  -3   1      546.61      537.15     25.96 o
 -12  -3   1        7.51       12.65     11.42 o
 -11  -3   1      157.92      158.02     14.06 o
 -10  -3   1        9.86        5.10      7.01 o
  -9  -3   1      763.29      758.89     19.36 o
  -8  -3   1       11.53       15.82      5.65 o
  -7  -3   1     1538.58     1579.32     26.36 o
  -6  -3   1      174.54      171.86      8.46 o
  -5  -3   1      298.35      204.60      9.86 o
  -4  -3   1      474.31      600.59     20.43 o
  -3  -3   1     2567.55     2780.66     46.73 o
  -2  -3   1     2846.97     3034.36     48.59 o
  -1  -3   1    25458.05    26022.53    423.03 o
   0  -3   1    22979.22    24250.98    351.70 o
   1  -3   1     6061.41     6169.95     73.55 o
   2  -3   1     1212.12     1138.59     19.21 o
   3  -3   1      713.06      865.21     15.51 o
   4  -3   1      191.90      246.78      8.70 o
   5  -3   1     9742.12    10071.44    112.04 o
   6  -3   1      524.10      492.99     12.56 o
   7  -3   1      792.74      727.36     23.77 o
   8  -3   1     1853.92     1914.61     30.58 o
   9  -3   1      737.67      773.47     23.29 o
  10  -3   1      133.87      121.34     12.62 o
  11  -3   1      138.98       86.57     33.88 o
  12  -3   1       39.68       37.04     17.50 o
  13  -3   1       97.02      128.99     29.09 o
  14  -3   1       67.83      107.11     25.89 o
  15  -3   1      182.33      129.83     45.40 o
  16  -3   1      105.23      133.17     50.78 o
 -16  -2   1      315.23      352.31     62.99 o
 -15  -2   1       15.23       20.30     32.29 o
 -14  -2   1      379.30      434.29     31.54 o
 -13  -2   1        1.67       -0.11     11.65 o
 -12  -2   1      149.88      112.06     14.56 o
 -11  -2   1        6.02       17.65      9.32 o
 -10  -2   1     1653.78     1720.88     34.37 o
  -9  -2   1      174.38      167.96     10.64 o
  -8  -2   1     3666.25     3645.86     49.69 o
  -7  -2   1      523.80      495.20     13.68 o
  -6  -2   1       43.74       65.16      6.48 o
  -5  -2   1     4081.90     4336.23     55.52 o
  -4  -2   1     5341.15     5254.75     68.51 o
  -3  -2   1      110.61      114.58      6.06 o
  -2  -2   1     2757.89     2941.14     53.55 o
  -1  -2   1      835.99      842.31     19.09 o
   0  -2   1    15511.61    16464.88    239.20 o
   1  -2   1       12.38       -4.24      2.12 o
   2  -2   1       19.84       35.52      4.41 o
   3  -2   1      853.78      888.91     14.53 o
   4  -2   1     5124.46     5197.44     58.54 o
   5  -2   1     3191.50     3478.93     43.41 o
   6  -2   1       90.19       89.37      5.48 o
   7  -2   1      524.25      518.15     12.36 o
   8  -2   1       46.09       36.17      6.02 o
   9  -2   1      179.42      198.27     11.86 o
  10  -2   1     3088.02     3184.64     51.46 o
  11  -2   1      868.81      824.61     34.76 o
  12  -2   1      207.17      171.71     20.85 o
  13  -2   1      795.20      763.82     43.81 o
  14  -2   1      848.43      974.92     52.04 o
  15  -2   1      168.97      110.29     43.09 o
  16  -2   1        2.96       76.96     41.47 o
 -16  -1   1       16.78       39.07     37.49 o
 -15  -1   1      215.26      213.39     52.14 o
 -14  -1   1       84.39       76.59     19.75 o
 -13  -1   1      270.86      325.32     23.64 o
 -12  -1   1       49.86       48.20     12.04 o
 -11  -1   1       31.14       39.47     10.42 o
 -10  -1   1      265.32      257.63     14.36 o
  -9  -1   1      523.69      506.98     17.18 o
  -8  -1   1      326.15      357.72     13.86 o
  -7  -1   1     1371.20     1250.79     23.98 o
  -6  -1   1       54.90       57.62      5.81 o
  -5  -1   1     2657.98     2428.03     37.11 o
  -4  -1   1       16.55       31.72      5.10 o
  -3  -1   1    11483.48    12077.80    160.70 o
  -2  -1   1      568.12      619.01     21.73 o
  -1  -1   1      275.45      265.68      7.93 o
   0  -1   1       29.00       26.84      2.66 o
   1  -1   1    10470.79    11224.28    149.96 o
   2  -1   1    33664.18    35194.37    428.62 o
   3  -1   1     5405.86     5499.66     67.18 o
   4  -1   1      131.30      107.75      6.56 o
   5  -1   1     9867.87    10306.77    113.09 o
   6  -1   1     1903.49     1993.83     26.02 o
   7  -1   1     1060.99     1010.16     17.53 o
   8  -1   1       56.16       47.66      7.67 o
   9  -1   1     2773.03     2850.80     45.43 o
  10  -1   1      723.32      710.26     23.15 o
  11  -1   1      585.00      583.11     33.45 o
  12  -1   1       24.87       26.58     14.64 o
  13  -1   1       19.62       47.59     19.54 o
  14  -1   1       30.78       46.16     21.78 o
  15  -1   1      222.29      171.29     49.06 o
  16  -1   1       21.96       16.78     37.26 o
 -16   0   1        3.97        8.59     33.96 o
 -15   0   1      149.96      166.45     49.02 o
 -14   0   1       33.65       36.52     17.39 o
 -13   0   1      115.45       81.47     21.29 o
 -12   0   1       50.17       46.80     14.42 o
 -11   0   1        0.94       -2.84      9.50 o
 -10   0   1     1692.54     1776.07     37.64 o
  -9   0   1      118.50      141.30     11.43 o
  -8   0   1    11660.36    11701.07    139.90 o
  -7   0   1      659.86      678.42     17.97 o
  -6   0   1      600.51      580.71     14.81 o
  -5   0   1      275.51      261.88      9.31 o
  -4   0   1    31186.44    31042.20    376.70 o
  -3   0   1    10687.99    11050.33    137.14 o
  -2   0   1    10007.79     9891.57    123.28 o
  -1   0   1       67.14       67.72      8.92 o
   0   0   1       92.08       -1.27      0.63 o
   1   0   1       26.54       33.60      9.37 o
   2   0   1     9700.44     9847.88    121.68 o
   3   0   1    19868.19    20160.78    242.41 o
   4   0   1    19576.25    19348.38    216.22 o
   5   0   1      120.87      124.78      6.26 o
   6   0   1     1086.70     1052.21     17.69 o
   7   0   1      692.49      666.44     15.94 o
   8   0   1     4493.62     4731.98     82.60 o
   9   0   1     1666.77     1735.23     35.56 o
  10   0   1     3609.02     3670.38     60.99 o
  11   0   1        0.54       14.48      8.95 o
  12   0   1      333.79      288.84     24.01 o
  13   0   1        2.04        0.48     17.01 o
  14   0   1       64.95       70.26     23.30 o
  15   0   1       19.25       20.94     31.83 o
  16   0   1       16.14      -10.31     33.01 o
 -16   1   1        3.25        0.99     33.06 o
 -15   1   1       11.80       15.33     35.14 o
 -14   1   1      179.49      153.34     23.42 o
 -13   1   1       33.26       22.32     15.96 o
 -12   1   1      638.98      585.52     26.54 o
 -11   1   1     1065.93     1039.63     33.39 o
 -10   1   1       38.27       39.70      9.40 o
  -9   1   1     2320.98     2458.62     44.49 o
  -8   1   1        7.51       -4.89      5.71 o
  -7   1   1      179.09      184.87      9.64 o
  -6   1   1     3850.82     3978.26     54.07 o
  -5   1   1    10642.88    11022.98    129.46 o
  -4   1   1     1483.11     1427.04     24.05 o
  -3   1   1     1281.00     1253.85     21.59 o
  -2   1   1    23084.56    24157.30    293.52 o
  -1   1   1    10546.38    10715.40    262.14 o
   0   1   1        2.58        0.32      1.81 o
   1   1   1      866.63      835.24     21.88 o
   2   1   1     3160.26     3309.11     43.78 o
   3   1   1     9433.19     9815.95    113.16 o
   4   1   1      933.84     1069.04     18.71 o
   5   1   1     5696.44     5263.61     64.52 o
   6   1   1      608.78      570.24     14.26 o
   7   1   1     1483.99     1375.52     23.96 o
   8   1   1     2174.59     2246.98     34.32 o
   9   1   1      848.47      882.66     21.99 o
  10   1   1       55.91       31.82      9.00 o
  11   1   1        6.45       14.23      9.05 o
  12   1   1      232.32      191.42     20.84 o
  13   1   1      144.14      172.01     25.34 o
  14   1   1      415.44      479.02     41.48 o
  15   1   1       20.15       22.29     34.68 o
  16   1   1      621.58      592.97     76.06 o
 -16   2   1       18.36       73.17     43.32 o
 -15   2   1       85.93       96.05     42.14 o
 -14   2   1      604.47      629.22     41.98 o
 -13   2   1      181.16      154.88     29.89 o
 -12   2   1       45.67       39.93     13.49 o
 -11   2   1      131.36      143.57     14.95 o
 -10   2   1     1030.05     1093.76     28.66 o
  -9   2   1       67.05       81.58      9.10 o
  -8   2   1       62.18       53.95      7.74 o
  -7   2   1     3047.35     2899.76     42.93 o
  -6   2   1      508.72      471.43     11.83 o
  -5   2   1      550.01      472.73     11.29 o
  -4   2   1     2473.73     2469.12     28.72 o
  -3   2   1        9.32        8.22      2.35 o
  -2   2   1      136.77      213.93      5.91 o
  -1   2   1     1171.66     1352.95     25.06 o
   0   2   1     9833.98    10674.07    177.75 o
   1   2   1     1577.29     1553.27     33.91 o
   2   2   1     1913.62     1963.24     33.49 o
   3   2   1        6.70        8.26      2.98 o
   4   2   1    12905.71    13242.81    191.75 o
   5   2   1     8383.40     9002.69    106.08 o
   6   2   1       25.18       28.49      4.50 o
   7   2   1      573.71      516.55     13.27 o
   8   2   1     1514.78     1565.73     29.03 o
   9   2   1        9.79       10.73      6.35 o
  10   2   1      776.12      826.29     22.77 o
  11   2   1        0.52        9.24      8.41 o
  12   2   1       52.92       49.14     15.47 o
  13   2   1      191.54      131.90     23.94 o
  14   2   1      281.21      375.72     35.82 o
  15   2   1       19.28       51.69     37.44 o
  16   2   1       95.09      125.71     46.62 o
 -15   3   1       80.91      147.96     46.49 o
 -14   3   1       47.41       36.21     22.48 o
 -13   3   1      280.25      334.55     40.60 o
 -12   3   1      472.52      433.15     29.33 o
 -11   3   1       22.66       22.21     11.51 o
 -10   3   1      172.95      171.30     12.75 o
  -9   3   1      639.63      563.89     23.00 o
  -8   3   1       83.55       81.91      8.92 o
  -7   3   1     1882.18     1813.36     37.54 o
  -6   3   1     3599.40     3471.89     43.22 o
  -5   3   1     9971.22    10902.57    104.29 o
  -4   3   1        3.45       18.73      3.00 o
  -3   3   1     1551.44     1841.04     24.98 o
  -2   3   1     1746.88     1772.69     24.28 o
  -1   3   1     2863.98     2839.21     41.02 o
   0   3   1    28971.92    30685.17    402.74 o
   1   3   1    14728.20    15262.46    291.84 o
   2   3   1     3701.92     4120.65     85.56 o
   3   3   1     2410.56     2506.57     39.14 o
   4   3   1     3189.39     3610.01     68.68 o
   5   3   1       50.84       20.74      4.62 o
   6   3   1      601.76      631.59     16.84 o
   7   3   1     1271.64     1265.61     21.61 o
   8   3   1        2.27        0.18      5.36 o
   9   3   1     1230.87     1288.75     25.63 o
  10   3   1       31.76       19.71      7.43 o
  11   3   1       84.78       84.03     12.10 o
  12   3   1     1111.75     1178.66     37.42 o
  13   3   1      902.94      882.16     50.27 o
  14   3   1      552.53      579.44     41.24 o
  15   3   1       61.22      183.82     48.75 o
  16   3   1       58.48       94.37     42.64 o
 -15   4   1        7.39       38.66     35.81 o
 -14   4   1      363.63      329.93     34.60 o
 -13   4   1       52.65       59.44     17.68 o
 -12   4   1       17.61       11.13     13.63 o
 -11   4   1      867.22      894.42     37.79 o
 -10   4   1       32.74       42.52      9.81 o
  -9   4   1      460.21      446.15     20.94 o
  -8   4   1       46.21       53.24      7.89 o
  -7   4   1        1.84        0.10      5.18 o
  -6   4   1     7082.26     6806.23     66.45 o
  -5   4   1      335.99      360.52      8.99 o
  -4   4   1     1432.40     1495.52     19.36 o
  -3   4   1      172.70      144.96      5.87 o
  -2   4   1      915.36      975.91     15.00 o
  -1   4   1      374.82      505.97      9.98 o
   0   4   1     7447.76     7678.96    104.63 o
   1   4   1    22890.48    24348.74    397.37 o
   2   4   1     9418.16     9423.28    186.24 o
   3   4   1     3907.41     4344.71     79.90 o
   4   4   1     1385.24     1370.55     23.50 o
   5   4   1     1091.72      943.98     18.44 o
   6   4   1      842.06      914.76     19.12 o
   7   4   1     1742.30     1807.27     29.02 o
   8   4   1     4317.97     4434.98     58.17 o
   9   4   1      780.98      763.14     19.55 o
  10   4   1      913.10      962.57     23.38 o
  11   4   1        3.65       -5.41      7.74 o
  12   4   1      153.91      204.47     17.65 o
  13   4   1       68.89       40.55     18.57 o
  14   4   1       50.45       39.77     20.99 o
  15   4   1       12.68       54.49     35.72 o
  16   4   1      109.82      104.91     42.78 o
 -15   5   1       28.44       85.01     43.73 o
 -14   5   1       78.01       79.95     39.02 o
 -13   5   1       67.90       60.04     18.12 o
 -12   5   1       31.91       43.65     15.32 o
 -11   5   1      650.17      687.49     26.79 o
 -10   5   1       74.59       73.23     11.45 o
  -9   5   1       13.81       22.36      8.24 o
  -8   5   1        6.93        6.98      6.25 o
  -7   5   1      663.74      685.52     14.46 o
  -6   5   1        4.00       10.65      3.98 o
  -5   5   1     9253.97     8776.64     85.84 o
  -4   5   1      665.60      747.46     14.86 o
  -3   5   1       42.45      101.91      6.92 o
  -2   5   1     2314.25     2442.64     31.36 o
  -1   5   1     2678.25     2643.11     32.89 o
   0   5   1     9487.39    10144.26    137.84 o
   1   5   1     2558.33     2603.92     49.40 o
   2   5   1    11141.10    11901.55    211.23 o
   3   5   1    12584.92    11960.21    193.18 o
   4   5   1      589.15      753.27     17.89 o
   5   5   1     1683.00     1505.50     27.29 o
   6   5   1      567.25      528.69     13.45 o
   7   5   1      724.18      752.14     17.24 o
   8   5   1      231.97      241.97     11.64 o
   9   5   1     2835.00     2814.55     43.02 o
  10   5   1      523.26      487.03     20.58 o
  11   5   1      880.77      938.27     25.73 o
  12   5   1       92.15      118.62     13.97 o
  13   5   1      111.53      140.87     23.99 o
  14   5   1      266.40      220.24     36.24 o
  15   5   1       27.92       41.29     35.95 o
  16   5   1       95.07       95.50     40.74 o
 -15   6   1       24.27       26.91     34.82 o
 -14   6   1       50.36       35.59     35.72 o
 -13   6   1      131.72       84.06     40.77 o
 -12   6   1      230.44      247.37     24.20 o
 -11   6   1      163.35      155.63     16.20 o
 -10   6   1     1632.29     1720.27     38.17 o
  -9   6   1       96.72      108.34     11.31 o
  -8   6   1      397.60      326.17     17.40 o
  -7   6   1       75.03       75.32      6.30 o
  -6   6   1     3610.92     3533.02     42.50 o
  -5   6   1     2109.01     2021.97     29.27 o
  -4   6   1      788.43      893.99     16.28 o
  -3   6   1     4267.46     4504.21     49.77 o
  -2   6   1     4062.78     4012.02     46.18 o
  -1   6   1       65.60       44.64      3.72 o
   0   6   1        8.65       14.85      3.14 o
   1   6   1      413.23      404.52     10.69 o
   2   6   1    14241.57    15212.65    201.81 o
   3   6   1        0.41        6.77      4.82 o
   4   6   1     3567.51     3460.56     58.93 o
   5   6   1        0.41        8.16      4.72 o
   6   6   1      984.55      968.78     21.72 o
   7   6   1      128.84      148.84      9.76 o
   8   6   1     2687.86     2706.36     40.86 o
   9   6   1     1007.82     1100.76     25.01 o
  10   6   1      571.63      565.11     19.59 o
  11   6   1       95.11       87.17     12.59 o
  12   6   1       52.97       66.85     15.69 o
  13   6   1      127.17      147.66     48.91 o
  14   6   1      141.94      183.70     34.17 o
  15   6   1       68.55       29.17     32.87 o
  16   6   1      171.27      249.84     57.70 o
 -15   7   1      253.79      179.34     57.07 o
 -14   7   1      114.05      117.98     43.68 o
 -13   7   1       12.63        5.78     22.80 o
 -12   7   1      119.56       94.94     18.08 o
 -11   7   1     1096.68     1169.92     49.25 o
 -10   7   1      362.66      399.90     26.62 o
  -9   7   1      635.35      601.70     21.83 o
  -8   7   1      617.93      600.23     20.94 o
  -7   7   1        1.95        9.33      4.97 o
  -6   7   1     1452.11     1563.44     25.20 o
  -5   7   1      574.53      601.79     14.46 o
  -4   7   1     4036.08     4198.74     51.09 o
  -3   7   1     6324.81     6597.12     70.50 o
  -2   7   1      554.64      651.91     13.30 o
  -1   7   1     5929.90     6017.60     63.32 o
   0   7   1       64.86       62.86      5.01 o
   1   7   1       90.11      134.58      7.95 o
   2   7   1      646.95      713.42     18.79 o
   3   7   1    11456.82    11974.54    158.56 o
   4   7   1     4566.80     4665.48     69.49 o
   5   7   1      721.47      706.68     18.01 o
   6   7   1      495.13      561.39     16.74 o
   7   7   1      146.11      131.32     10.31 o
   8   7   1      844.35      799.56     24.92 o
   9   7   1        1.60        4.30      7.83 o
  10   7   1      441.38      423.88     20.41 o
  11   7   1      625.11      673.93     26.41 o
  12   7   1       46.01       37.53     13.95 o
  13   7   1      152.24      163.82     22.33 o
  14   7   1       11.32       24.37     24.19 o
  15   7   1       11.28        4.11     31.65 o
 -14   8   1        0.81       17.59     37.49 o
 -13   8   1      337.65      400.84     46.90 o
 -12   8   1      113.27      102.59     23.16 o
 -11   8   1      799.46      821.86     45.54 o
 -10   8   1       58.40       80.87     13.59 o
  -9   8   1      180.52      162.15     14.97 o
  -8   8   1      574.14      590.09     21.56 o
  -7   8   1      765.87      812.58     21.97 o
  -6   8   1       27.44       28.40      5.91 o
  -5   8   1     3032.56     2937.89     42.31 o
  -4   8   1        8.95       11.25      4.14 o
  -3   8   1       23.31       32.83      5.31 o
  -2   8   1    11329.12    11284.45    118.93 o
  -1   8   1       49.44       60.11      4.52 o
   0   8   1     5897.32     6250.67     72.92 o
   1   8   1     2860.22     3202.90     51.21 o
   2   8   1     1104.76     1310.15     26.66 o
   3   8   1      411.45      574.20     17.57 o
   4   8   1      646.65      617.61     16.27 o
   5   8   1       12.16        8.71      6.68 o
   6   8   1     3424.20     3312.51     51.69 o
   7   8   1      378.98      377.62     25.20 o
   8   8   1      979.73      979.90     25.25 o
   9   8   1      127.09      151.28     13.07 o
  10   8   1       40.66       62.08     11.52 o
  11   8   1      695.69      681.67     28.76 o
  12   8   1     1021.91     1179.25     43.55 o
  13   8   1      419.34      368.35     28.60 o
  14   8   1       65.80      100.00     42.96 o
  15   8   1       83.50       34.73     35.90 o
 -14   9   1       39.21       41.83     42.55 o
 -13   9   1        2.00      -13.57     22.55 o
 -12   9   1      255.40      319.35     33.89 o
 -11   9   1        0.36       11.50     17.08 o
 -10   9   1     1345.02     1365.56     41.78 o
  -9   9   1      527.37      438.90     29.86 o
  -8   9   1      213.35      171.34     13.10 o
  -7   9   1     1968.26     2054.75     36.09 o
  -6   9   1       29.98       21.11      7.07 o
  -5   9   1     1545.34     1602.71     30.61 o
  -4   9   1      625.37      617.26     15.03 o
  -3   9   1      134.52      136.95      7.85 o
  -2   9   1     1109.44      989.25     18.96 o
  -1   9   1      583.09      574.43     12.20 o
   0   9   1      694.19      833.01     14.95 o
   1   9   1     1114.45     1020.09     30.92 o
   2   9   1      637.88      623.80     17.99 o
   3   9   1       39.90       50.92      6.72 o
   4   9   1     4491.49     4484.36     63.72 o
   5   9   1        2.60        2.13      6.26 o
   6   9   1     1093.99     1058.94     22.73 o
   7   9   1     2542.40     2633.97     45.71 o
   8   9   1        0.04       13.50      7.95 o
   9   9   1      567.51      619.91     28.32 o
  10   9   1      248.68      223.18     17.22 o
  11   9   1      228.54      211.84     35.03 o
  12   9   1        3.09       11.41     14.83 o
  13   9   1      110.06       61.68     31.67 o
  14   9   1       48.92        7.00     24.44 o
 -14  10   1       23.59       48.48     41.56 o
 -13  10   1      134.21      123.09     69.34 o
 -12  10   1      721.76      716.75     46.31 o
 -11  10   1      117.77      122.82     44.50 o
 -10  10   1      488.66      576.21     50.71 o
  -9  10   1      913.22      959.36     32.16 o
  -8  10   1      715.53      732.08     27.70 o
  -7  10   1       97.21       73.55     16.89 o
  -6  10   1     4259.11     4377.08     65.05 o
  -5  10   1      564.65      545.84     18.16 o
  -4  10   1     3751.34     3804.80     55.84 o
  -3  10   1      350.80      347.45     11.71 o
  -2  10   1     1273.93     1291.69     26.27 o
  -1  10   1     2903.25     2917.02     36.66 o
   0  10   1      126.19      126.97      6.93 o
   1  10   1      814.73      791.52     18.61 o
   2  10   1     5923.09     5920.97     80.44 o
   3  10   1       32.72       41.42      6.62 o
   4  10   1     4121.25     4262.72     67.35 o
   5  10   1      406.40      401.77     18.75 o
   6  10   1      964.73     1008.51     32.55 o
   7  10   1      386.30      380.32     18.83 o
   8  10   1      330.45      353.11     16.13 o
   9  10   1       86.57       73.15     12.92 o
  10  10   1      447.34      513.04     54.95 o
  11  10   1       42.96       19.30     16.75 o
  12  10   1       75.37       78.22     27.33 o
  13  10   1       10.88       15.83     27.91 o
  14  10   1        3.75       16.31     33.67 o
  15  10   1       64.95       80.13     47.44 o
 -13  11   1       30.08       77.25     30.68 o
 -12  11   1      582.23      566.76     43.50 o
 -11  11   1      298.59      324.39     48.96 o
 -10  11   1      356.66      399.38     40.89 o
  -9  11   1        1.85        2.56     12.26 o
  -8  11   1       10.33       13.42     10.17 o
  -7  11   1     2444.71     2579.60     51.80 o
  -6  11   1      696.68      651.10     22.57 o
  -5  11   1       11.87        4.18      6.81 o
  -4  11   1     3300.91     3346.59     51.86 o
  -3  11   1      367.61      367.17     14.58 o
  -2  11   1      524.93      541.03     18.10 o
  -1  11   1       28.14       21.68      4.80 o
   0  11   1     1782.94     1878.75     26.98 o
   1  11   1     2839.20     2972.12     44.15 o
   2  11   1       89.72       85.13      8.37 o
   3  11   1     3456.72     3454.09     57.80 o
   4  11   1        1.90       16.77      7.15 o
   5  11   1     2677.80     2673.58     49.44 o
   6  11   1     1686.42     1761.48     35.59 o
   7  11   1      429.64      449.53     18.71 o
   8  11   1     1265.70     1320.03     47.70 o
   9  11   1      268.80      240.21     19.09 o
  10  11   1       13.90       20.91     12.77 o
  11  11   1      281.49      329.54     26.80 o
  12  11   1        0.06       -5.21     15.95 o
  13  11   1      518.59      588.28     36.38 o
  14  11   1      116.56      108.59     33.48 o
  15  11   1        0.98      -13.66     39.70 o
 -13  12   1      100.13       87.18     32.63 o
 -12  12   1      545.47      583.18     52.25 o
 -11  12   1       54.08       36.52     22.71 o
 -10  12   1        4.07        4.07     16.21 o
  -9  12   1      151.44      135.89     19.64 o
  -8  12   1      107.40       73.73     15.69 o
  -7  12   1       12.97       12.73     10.66 o
  -6  12   1       79.35       62.85     10.85 o
  -5  12   1      121.41      138.06     15.04 o
  -4  12   1      168.49      146.91     12.21 o
  -3  12   1        2.25       10.36      6.76 o
  -2  12   1      349.58      357.68     17.82 o
  -1  12   1      144.74      157.38     10.20 o
   0  12   1     1004.47     1021.05     18.95 o
   1  12   1       76.51       77.83      8.40 o
   2  12   1       27.68       26.09      7.16 o
   3  12   1     4595.21     4877.67     77.03 o
   4  12   1      465.52      454.86     18.57 o
   5  12   1     1663.11     1814.78     39.18 o
   6  12   1        3.95       13.71      8.84 o
   7  12   1      557.02      609.74     26.85 o
   8  12   1      263.52      269.37     21.19 o
   9  12   1        9.93       24.43     12.56 o
  10  12   1      243.52      202.53     22.61 o
  11  12   1        7.37       11.92     16.13 o
  12  12   1      344.91      433.39     31.63 o
  13  12   1        4.07       10.66     21.48 o
  14  12   1       37.50       36.74     31.13 o
 -13  13   1        0.88       17.00     29.07 o
 -12  13   1      181.23      250.26     41.39 o
 -11  13   1      195.11      229.98     49.18 o
 -10  13   1      298.29      298.08     30.02 o
  -9  13   1      405.44      462.24     29.82 o
  -8  13   1      461.31      486.78     28.84 o
  -7  13   1       75.47       85.22     14.95 o
  -6  13   1      816.06      825.35     31.76 o
  -5  13   1       13.74       -1.42      8.96 o
  -4  13   1       14.50        8.08     10.17 o
  -3  13   1     4738.43     5038.06     92.83 o
  -2  13   1      414.18      371.16     20.01 o
  -1  13   1     3898.92     4052.34     63.10 o
   0  13   1       73.78       89.89      9.54 o
   1  13   1      100.80      132.80      9.95 o
   2  13   1     2804.95     2753.17     47.12 o
   3  13   1      754.12      762.36     26.66 o
   4  13   1     1738.96     1696.82     42.78 o
   5  13   1     1843.04     1923.88     47.46 o
   6  13   1      382.01      372.30     23.59 o
   7  13   1      315.24      315.05     20.44 o
   8  13   1      293.27      285.52     46.11 o
   9  13   1       19.31       30.11     15.26 o
  10  13   1       12.96       26.23     15.47 o
  11  13   1      587.24      563.36     34.38 o
  12  13   1        1.38        6.28     17.86 o
  13  13   1      229.75      187.08     30.98 o
  14  13   1       21.93       34.73     31.21 o
 -12  14   1        1.28       22.74     28.58 o
 -11  14   1      529.95      716.66     77.08 o
 -10  14   1       10.39        3.92     18.08 o
  -9  14   1        0.46      -12.06     15.14 o
  -8  14   1      476.78      457.35     29.56 o
  -7  14   1      431.39      442.26     32.89 o
  -6  14   1      237.81      222.02     23.88 o
  -5  14   1      380.71      371.32     24.38 o
  -4  14   1     2435.51     2524.07     59.06 o
  -3  14   1     1931.98     1983.94     68.08 o
  -2  14   1     1406.55     1415.97     54.77 o
  -1  14   1      276.68      285.34     20.92 o
   0  14   1      465.29      477.09     21.58 o
   1  14   1      339.71      337.26     18.71 o
   2  14   1      346.62      349.92     22.45 o
   3  14   1      588.24      563.07     24.83 o
   4  14   1     3158.48     3142.69     88.13 o
   5  14   1      548.39      535.43     35.10 o
   6  14   1     2497.58     2560.57     67.21 o
   7  14   1       76.27       63.60     18.77 o
   8  14   1      816.07      840.63     43.50 o
   9  14   1      807.07      737.61     36.04 o
  10  14   1      364.57      363.94     38.10 o
  11  14   1      478.40      500.99     62.47 o
  12  14   1      538.62      560.59     36.88 o
  13  14   1       36.43       29.44     24.62 o
 -12  15   1      177.80      225.65     57.66 o
 -11  15   1       17.85       -1.13     36.90 o
 -10  15   1      235.25      252.54     43.64 o
  -9  15   1      699.27      648.07     58.24 o
  -8  15   1      101.72      105.38     26.01 o
  -7  15   1      182.73      241.32     28.73 o
  -6  15   1      367.18      331.56     44.53 o
  -5  15   1      172.71      194.51     23.14 o
  -4  15   1        8.39        8.10     13.57 o
  -3  15   1     1574.85     1608.67     50.89 o
  -2  15   1     3085.33     3253.31     88.33 o
  -1  15   1      241.35      280.69     25.04 o
   0  15   1      202.99      244.59     19.78 o
   1  15   1      409.28      429.96     24.05 o
   2  15   1     1504.24     1476.39     45.19 o
   3  15   1     1092.77     1067.55     37.88 o
   4  15   1       32.92       34.54     13.75 o
   5  15   1     2221.13     2158.87     88.32 o
   6  15   1       47.60       51.38     20.05 o
   7  15   1      237.36      298.55     30.40 o
   8  15   1        2.08      -20.95     15.91 o
   9  15   1       52.87       40.78     20.60 o
  10  15   1        2.00       -9.26     28.28 o
  11  15   1       85.28       94.69     35.34 o
  12  15   1      113.89       58.96     52.32 o
  13  15   1      179.85      120.80     37.20 o
 -11  16   1      298.54      326.35     65.21 o
 -10  16   1       20.23       12.32     28.48 o
  -9  16   1      129.41      111.98     33.50 o
  -8  16   1      607.85      588.49     72.18 o
  -7  16   1      421.38      486.81     44.32 o
  -6  16   1      182.59      240.43     51.84 o
  -5  16   1      290.45      261.41     31.77 o
  -4  16   1      263.49      303.81     30.42 o
  -3  16   1      995.98      965.94     46.34 o
  -2  16   1      148.26      150.91     21.97 o
  -1  16   1        5.26       11.38     13.69 o
   0  16   1     2510.37     2693.33     65.43 o
   1  16   1        3.51        7.05     10.95 o
   2  16   1      648.63      621.83     62.59 o
   3  16   1       61.03       68.06     15.87 o
   4  16   1       36.49       41.05     15.18 o
   5  16   1       92.07       79.30     20.89 o
   6  16   1      283.63      327.29     31.38 o
   7  16   1      385.04      357.55     33.50 o
   8  16   1       86.42      109.13     24.16 o
   9  16   1        4.10       -1.83     19.89 o
  10  16   1        2.80       23.63     22.56 o
  11  16   1      283.27      354.18     53.26 o
  12  16   1        2.29       14.02     30.82 o
  13  16   1       21.84       22.12     33.46 o
 -10  17   1      157.77      164.74     52.27 o
  -9  17   1        2.32       13.99     29.37 o
  -8  17   1      907.43      955.49     56.87 o
  -7  17   1       65.08       58.60     22.96 o
  -6  17   1       13.24        4.58     18.26 o
  -5  17   1      258.72      284.45     31.77 o
  -4  17   1      107.34      102.38     23.39 o
  -3  17   1      191.49      189.01     25.65 o
  -2  17   1     1476.54     1485.86    103.33 o
  -1  17   1      134.84      135.85     21.72 o
   0  17   1       10.56       35.13     16.23 o
   1  17   1      510.11      500.35     33.84 o
   2  17   1       18.07       41.28     15.83 o
   3  17   1      314.78      340.36     29.71 o
   4  17   1       25.60        8.42     15.95 o
   5  17   1      161.78      132.82     24.11 o
   6  17   1      296.08      275.17     37.29 o
   7  17   1        0.75       -5.23     19.17 o
   8  17   1      125.32      105.78     26.17 o
   9  17   1      141.90      152.38     28.89 o
  10  17   1        2.03        1.24     21.93 o
  11  17   1      139.86       91.33     35.27 o
  12  17   1       10.24       15.06     31.30 o
  -9  18   1      180.64      237.64     52.55 o
  -8  18   1       13.12       38.34     31.29 o
  -7  18   1      555.52      588.20     54.52 o
  -6  18   1       76.93       69.61     23.90 o
  -5  18   1      198.11      187.24     28.98 o
  -4  18   1       85.64       95.28     24.42 o
  -3  18   1       12.75       12.85     17.31 o
  -2  18   1      480.99      442.96     54.21 o
  -1  18   1      182.19      171.81     24.56 o
   0  18   1      181.78      232.41     39.48 o
   1  18   1      649.29      657.88     39.18 o
   2  18   1       34.01       23.45     17.19 o
   3  18   1        3.88        7.26     15.84 o
   4  18   1       65.41       47.09     20.16 o
   5  18   1        0.52      -13.56     16.34 o
   6  18   1      428.51      417.89     36.35 o
   7  18   1      161.56      101.04     24.88 o
   8  18   1       30.47       17.55     28.08 o
   9  18   1       26.18       46.46     27.79 o
  10  18   1      172.28      151.92     38.54 o
  11  18   1       51.65       45.64     32.48 o
  -9  19   1       68.15      250.74     59.64 o
  -8  19   1       46.02       93.01     36.27 o
  -7  19   1      328.28      310.94     40.13 o
  -6  19   1      110.25       75.33     26.64 o
  -5  19   1      409.91      368.79     38.47 o
  -4  19   1      142.71      141.83     27.06 o
  -3  19   1       92.70       77.58     34.50 o
  -2  19   1       10.92       13.52     17.79 o
  -1  19   1      426.46      464.50     36.02 o
   0  19   1      155.49      127.34     33.44 o
   1  19   1       37.48       28.37     22.93 o
   2  19   1      207.43      237.29     27.70 o
   3  19   1        4.86       21.93     18.48 o
   4  19   1        9.85        7.37     18.19 o
   5  19   1      128.61       71.26     22.91 o
   6  19   1        1.24        5.11     20.50 o
   7  19   1     1215.25     1418.87     63.06 o
   8  19   1        9.08       11.90     22.86 o
   9  19   1        1.43       33.68     31.09 o
  10  19   1       75.79       49.12     32.99 o
  11  19   1       51.34       43.93     34.05 o
  -8  20   1      293.63      286.01     59.28 o
  -7  20   1       27.53       96.91     43.68 o
  -6  20   1       47.82       59.60     30.18 o
  -5  20   1      194.11      156.43     30.52 o
  -4  20   1      480.35      534.65     43.97 o
  -3  20   1      389.23      499.66     81.85 o
  -2  20   1      201.07      176.59     27.97 o
  -1  20   1       75.18       70.81     22.37 o
   0  20   1      467.48      488.43     50.58 o
   1  20   1      778.80      865.95     77.57 o
   2  20   1      414.66      434.96     37.03 o
   3  20   1        2.02        5.42     19.77 o
   4  20   1      403.29      406.66     37.81 o
   5  20   1       84.54       94.14     25.57 o
   6  20   1      455.00      474.18     41.65 o
   7  20   1       53.25       55.86     24.97 o
   8  20   1      184.84      148.29     30.83 o
   9  20   1      219.44      258.03     97.67 o
  10  20   1        4.16      -16.06     28.50 o
  -7  21   1      175.38      202.45     55.21 o
  -6  21   1       31.96       16.29     29.17 o
  -5  21   1       30.34       63.16     26.92 o
  -4  21   1      475.29      525.88     45.06 o
  -3  21   1        4.64        2.68     21.46 o
  -2  21   1       63.36       53.43     22.79 o
  -1  21   1      128.18      123.57     36.65 o
   0  21   1        0.07       58.66     29.67 o
   1  21   1      180.05      133.34     34.16 o
   2  21   1        1.97        9.10     25.18 o
   3  21   1       16.15       18.84     22.17 o
   4  21   1       68.80      109.48     27.39 o
   5  21   1      192.72      222.37     33.47 o
   6  21   1       97.71       97.70     27.52 o
   7  21   1      377.71      367.05     40.82 o
   8  21   1        0.02        6.40     30.94 o
   9  21   1        3.13        2.31     30.78 o
  -5  22   1      148.17      119.79     35.47 o
  -4  22   1       49.56       75.18     32.98 o
  -3  22   1      302.37      324.09     39.31 o
  -2  22   1       17.90       -0.88     21.87 o
  -1  22   1       35.40       55.50     35.49 o
   0  22   1       42.72       46.87     32.57 o
   1  22   1       10.92       -1.00     28.93 o
   2  22   1      368.31      429.18     52.69 o
   3  22   1        3.37       16.25     30.14 o
   4  22   1        1.06       15.50     22.88 o
   5  22   1      466.15      514.68     44.83 o
   6  22   1       37.83        3.11     29.78 o
   7  22   1       10.62       61.11     35.38 o
  -4  23   1       69.38       47.52     32.82 o
  -3  23   1      362.93      404.79    112.89 o
  -2  23   1      109.63      102.97     59.51 o
  -1  23   1      659.50      637.87     87.32 o
   0  23   1     1006.22     1530.46    126.84 o
   1  23   1      350.93      387.17     74.34 o
   2  23   1       17.91        2.53     45.54 o
   3  23   1       75.66       52.18     48.16 o
   4  23   1      273.09      268.92     45.23 o
   5  23   1        0.52      -19.81     29.05 o
   6  23   1      111.51       95.57     36.90 o
  -1  24   1       65.24      179.21     63.71 o
   0  24   1       46.15       50.60     55.35 o
   1  24   1       79.13      167.72     63.22 o
   2  24   1       33.04       -0.27     45.13 o
   3  24   1        4.50       56.84     57.29 o
  -2 -24   2       22.89      -49.20     38.35 o
  -1 -24   2      148.21       70.32     51.69 o
   0 -24   2      564.73      646.96     92.56 o
  -5 -23   2      267.72      293.97     47.35 o
  -4 -23   2       12.07       24.11     30.35 o
  -3 -23   2      244.78      263.08     44.17 o
  -2 -23   2      381.49      422.62     74.88 o
  -1 -23   2      385.37      448.26     76.69 o
   0 -23   2        0.79      -26.36     43.91 o
   1 -23   2      158.65      149.18     58.38 o
   2 -23   2       31.79       -8.28     45.99 o
   3 -23   2       73.59      129.78     59.01 o
  -7 -22   2       90.33       37.15     33.98 o
  -6 -22   2      303.50      298.53     69.34 o
  -5 -22   2      258.16      198.68     41.11 o
  -4 -22   2      222.29      210.52     48.23 o
  -3 -22   2      112.53       52.14     25.38 o
  -2 -22   2        8.18       -6.04     27.71 o
  -1 -22   2       22.22       45.92     33.44 o
   0 -22   2       52.28       29.86     57.27 o
   1 -22   2      130.54       88.54     42.71 o
   2 -22   2       24.74       33.86     32.67 o
   3 -22   2       93.77       48.31     25.91 o
   4 -22   2      103.90       74.76     32.80 o
   5 -22   2        1.66       -2.03     33.24 o
  -8 -21   2        0.20       19.82     31.11 o
  -7 -21   2       59.85       44.91     30.97 o
  -6 -21   2       83.75       48.63     23.66 o
  -5 -21   2      128.22      129.33     25.14 o
  -4 -21   2      118.64       99.50     27.08 o
  -3 -21   2      319.78      288.67     35.07 o
  -2 -21   2       25.24       27.85     22.61 o
  -1 -21   2        1.81       17.08     26.47 o
   0 -21   2       17.74        3.74     26.43 o
   1 -21   2        3.76       -0.87     26.71 o
   2 -21   2      324.11      352.73     36.28 o
   3 -21   2      280.24      267.67     44.16 o
   4 -21   2        1.64        5.06     23.28 o
   5 -21   2      432.63      473.80     52.77 o
   6 -21   2      732.47      789.54     84.38 o
   7 -21   2       44.71       54.44     42.33 o
  -9 -20   2       12.84       47.62     33.23 o
  -8 -20   2      157.55      154.93     39.01 o
  -7 -20   2      238.74      214.44     41.85 o
  -6 -20   2       42.91       -0.97     18.78 o
  -5 -20   2      392.95      366.92     31.10 o
  -4 -20   2      115.50      120.80     22.83 o
  -3 -20   2      195.34      191.27     28.97 o
  -2 -20   2      652.83      767.71     46.32 o
  -1 -20   2       42.14       79.30     23.18 o
   0 -20   2      146.35      123.29     31.87 o
   1 -20   2      562.86      560.21     52.46 o
   2 -20   2      118.21      133.00     26.08 o
   3 -20   2       12.51        4.66     20.45 o
   4 -20   2      261.16      252.95     41.26 o
   5 -20   2       94.76       86.74     26.54 o
   6 -20   2      800.35      960.55    171.36 o
   7 -20   2      160.36      161.67     40.31 o
   8 -20   2       13.46       43.41     43.68 o
 -10 -19   2      245.47      260.80    105.93 o
  -9 -19   2      209.12      215.91     42.07 o
  -8 -19   2        0.22       27.88     24.37 o
  -7 -19   2      207.50      227.27     31.81 o
  -6 -19   2        6.68       26.36     18.81 o
  -5 -19   2       51.11       39.37     19.31 o
  -4 -19   2      114.49       90.82     20.30 o
  -3 -19   2      397.24      413.37     30.70 o
  -2 -19   2        3.69        5.63     15.22 o
  -1 -19   2      267.38      224.76     29.01 o
   0 -19   2       14.73       47.99     26.18 o
   1 -19   2      558.09      640.04     40.30 o
   2 -19   2     1380.46     1600.62     62.38 o
   3 -19   2      266.47      297.12     34.28 o
   4 -19   2       35.47       21.14     20.74 o
   5 -19   2      198.95      235.54     32.78 o
   6 -19   2       28.13       14.21     28.06 o
   7 -19   2      187.40      166.28     79.47 o
   8 -19   2       42.24       20.08     38.35 o
   9 -19   2       23.58       -0.90     39.21 o
 -11 -18   2       41.58       30.33     32.92 o
 -10 -18   2       73.41      103.80     35.40 o
  -9 -18   2        0.66       18.99     23.83 o
  -8 -18   2      398.66      415.23     39.33 o
  -7 -18   2      106.85       71.19     24.95 o
  -6 -18   2      155.17      160.39     27.37 o
  -5 -18   2       14.96       23.54     15.74 o
  -4 -18   2       16.27        8.75     15.46 o
  -3 -18   2      875.81      850.21     38.48 o
  -2 -18   2      298.86      318.07     26.35 o
  -1 -18   2      429.88      471.81     46.40 o
   0 -18   2      813.36      829.43     70.62 o
   1 -18   2      527.01      556.49     42.38 o
   2 -18   2       86.15       72.82     20.26 o
   3 -18   2       22.95       32.51     18.73 o
   4 -18   2        7.80       -2.47     18.33 o
   5 -18   2      215.45      184.55     29.84 o
   6 -18   2       95.01       62.61     29.49 o
   7 -18   2        7.09       17.25     26.58 o
   8 -18   2       47.37       25.28     35.41 o
   9 -18   2      135.10      190.06     56.12 o
  10 -18   2       56.74       94.15     46.98 o
 -12 -17   2        6.89       10.55     30.18 o
 -11 -17   2        1.22      -41.32     25.72 o
 -10 -17   2       60.86       87.92     42.14 o
  -9 -17   2      126.17      133.50     27.44 o
  -8 -17   2      212.14      186.40     28.91 o
  -7 -17   2      531.75      541.57     39.29 o
  -6 -17   2       77.27       90.94     22.68 o
  -5 -17   2      733.11      680.52     44.30 o
  -4 -17   2      330.55      370.17     27.75 o
  -3 -17   2      154.37      140.46     19.57 o
  -2 -17   2      209.10      180.96     20.42 o
  -1 -17   2       12.32        7.78     13.23 o
   0 -17   2       74.93       53.29     13.13 o
   1 -17   2     1177.14     1174.76     51.61 o
   2 -17   2       34.48       41.60     24.78 o
   3 -17   2      270.21      326.67     34.16 o
   4 -17   2        5.72       21.39     17.37 o
   5 -17   2        0.27        2.10     18.02 o
   6 -17   2      281.86      312.14     34.56 o
   7 -17   2      376.40      363.59     46.08 o
   8 -17   2       10.30        6.21     26.06 o
   9 -17   2      488.02      448.99     70.05 o
  10 -17   2      470.52      550.64     76.78 o
 -12 -16   2      407.26      363.90     48.80 o
 -11 -16   2       23.88        4.09     21.35 o
 -10 -16   2      151.77      155.23     24.42 o
  -9 -16   2        7.94       13.31     15.34 o
  -8 -16   2        2.31       -9.17     14.23 o
  -7 -16   2       80.13       65.74     17.26 o
  -6 -16   2      227.06      207.83     22.59 o
  -5 -16   2      231.29      181.04     21.02 o
  -4 -16   2      685.44      851.02     36.35 o
  -3 -16   2      167.61      159.35     21.25 o
  -2 -16   2       72.27       71.29     13.71 o
  -1 -16   2       86.42       82.64     16.17 o
   0 -16   2       98.62       86.77     14.19 o
   1 -16   2      560.93      565.89     33.20 o
   2 -16   2     2195.71     2328.32     71.71 o
   3 -16   2      383.89      411.61     44.59 o
   4 -16   2      332.01      354.05     35.89 o
   5 -16   2     1558.54     1660.52     63.69 o
   6 -16   2       62.09       44.25     21.39 o
   7 -16   2       14.69        1.13     24.91 o
   8 -16   2       99.20       88.91     31.46 o
   9 -16   2       12.94        9.04     34.55 o
  10 -16   2      240.15      275.89     59.33 o
  11 -16   2       38.03       11.80     38.84 o
 -13 -15   2       90.83      105.50     29.41 o
 -12 -15   2        2.26       11.56     22.66 o
 -11 -15   2      686.68      735.90     36.40 o
 -10 -15   2        0.35       -3.12     14.76 o
  -9 -15   2      236.09      225.03     22.15 o
  -8 -15   2       85.10       86.37     16.43 o
  -7 -15   2       75.66       42.62     13.86 o
  -6 -15   2     2274.33     2308.20     54.83 o
  -5 -15   2     1633.13     1660.15     41.12 o
  -4 -15   2      169.77      167.98     18.63 o
  -3 -15   2     1544.41     1612.20     43.17 o
  -2 -15   2      731.83      697.44     28.09 o
  -1 -15   2     1180.73     1202.20     35.54 o
   0 -15   2      754.03      763.08     29.81 o
   1 -15   2      595.58      693.17     24.84 o
   2 -15   2      127.99      117.03     15.21 o
   3 -15   2     1371.59     1441.53     46.46 o
   4 -15   2       79.13       76.83     16.44 o
   5 -15   2     1403.14     1537.15     52.33 o
   6 -15   2      630.78      641.36     41.95 o
   7 -15   2       50.73       14.41     23.99 o
   8 -15   2      128.73      105.60     32.35 o
   9 -15   2      374.89      353.30     61.23 o
  10 -15   2       37.77       12.89     38.21 o
  11 -15   2      130.00      162.29     55.67 o
  12 -15   2       30.46       13.93     42.60 o
 -13 -14   2      161.09      142.14     36.47 o
 -12 -14   2      295.77      293.00     29.59 o
 -11 -14   2       10.56        1.33     15.25 o
 -10 -14   2      606.23      651.65     42.57 o
  -9 -14   2       15.26        8.94     12.21 o
  -8 -14   2        9.79       10.30     12.39 o
  -7 -14   2      185.38      197.10     21.18 o
  -6 -14   2      137.22      127.21     15.97 o
  -5 -14   2      932.41      846.05     35.03 o
  -4 -14   2     1863.62     1877.00     41.70 o
  -3 -14   2      393.07      342.56     18.16 o
  -2 -14   2     2310.33     2286.29     42.43 o
  -1 -14   2      234.55      219.34     11.78 o
   0 -14   2     1299.48     1366.10     28.23 o
   1 -14   2      209.24      238.29     16.44 o
   2 -14   2      520.20      554.76     33.45 o
   3 -14   2      254.21      246.45     19.15 o
   4 -14   2     1099.42     1139.88     41.17 o
   5 -14   2      639.20      660.71     40.30 o
   6 -14   2      926.53      943.51     71.17 o
   7 -14   2      414.22      397.82     43.59 o
   8 -14   2       53.15       46.20     27.08 o
   9 -14   2       63.38       56.62     38.26 o
  10 -14   2      619.25      697.70     81.80 o
  11 -14   2      191.32      242.11     57.38 o
  12 -14   2      103.94      116.89     48.61 o
 -14 -13   2      100.07       60.18     26.65 o
 -13 -13   2       22.76        6.18     19.36 o
 -12 -13   2      528.97      534.77     33.32 o
 -11 -13   2        2.09       14.02     13.94 o
 -10 -13   2       15.80       34.56     13.78 o
  -9 -13   2      706.43      709.67     30.93 o
  -8 -13   2       13.93        3.10     10.16 o
  -7 -13   2      275.04      282.95     22.18 o
  -6 -13   2       47.06       38.54     10.64 o
  -5 -13   2      606.85      609.24     23.71 o
  -4 -13   2      417.08      442.63     19.69 o
  -3 -13   2      344.70      327.52     22.32 o
  -2 -13   2      400.34      422.29     18.22 o
  -1 -13   2     3906.02     4107.22     55.71 o
   0 -13   2     1613.74     1646.62     27.71 o
   1 -13   2      205.03      165.99      9.82 o
   2 -13   2      750.78      772.08     22.72 o
   3 -13   2      712.86      807.29     29.22 o
   4 -13   2     1060.08     1021.53     38.14 o
   5 -13   2       23.03       19.35     13.64 o
   6 -13   2     1655.72     1596.14     64.30 o
   7 -13   2      423.26      437.45     35.78 o
   8 -13   2       45.48       53.21     26.79 o
   9 -13   2       64.68       40.92     27.21 o
  10 -13   2      576.89      532.62     47.32 o
  11 -13   2        7.54      -13.51     23.65 o
  12 -13   2      576.88      652.14     93.92 o
  13 -13   2       56.75       95.96     35.16 o
 -14 -12   2        2.57      -13.63     21.73 o
 -13 -12   2      262.59      264.70     41.14 o
 -12 -12   2      160.50      178.62     21.63 o
 -11 -12   2      738.49      721.01     46.23 o
 -10 -12   2       40.03       29.03     13.42 o
  -9 -12   2       15.14       14.98     11.41 o
  -8 -12   2      585.03      534.26     23.19 o
  -7 -12   2       97.09       96.90     12.71 o
  -6 -12   2      672.34      692.76     35.50 o
  -5 -12   2      545.67      536.90     21.26 o
  -4 -12   2     1444.38     1361.51     32.34 o
  -3 -12   2     3270.29     3238.21     56.77 o
  -2 -12   2      128.63      149.47     11.89 o
  -1 -12   2     1314.90     1355.44     32.15 o
   0 -12   2      734.47      796.38     17.47 o
   1 -12   2      360.39      360.67     12.32 o
   2 -12   2     1299.48     1431.23     26.61 o
   3 -12   2      450.43      442.69     19.93 o
   4 -12   2        8.22       12.31      8.79 o
   5 -12   2     2493.49     2543.89     69.86 o
   6 -12   2      517.41      536.89     42.54 o
   7 -12   2      954.07      976.71     34.28 o
   8 -12   2     1472.62     1549.94     72.55 o
   9 -12   2     2503.83     2528.84     61.80 o
  10 -12   2        8.85      -17.77     19.52 o
  11 -12   2      205.01      230.28     35.97 o
  12 -12   2       20.34       29.91     27.58 o
  13 -12   2      119.49      153.56     37.04 o
 -14 -11   2       87.45       75.16     23.26 o
 -13 -11   2      103.77       86.01     21.18 o
 -12 -11   2       79.44       84.90     17.46 o
 -11 -11   2       74.72       44.55     14.11 o
 -10 -11   2      158.60      154.86     17.22 o
  -9 -11   2      163.57      185.35     16.38 o
  -8 -11   2      172.79      153.19     14.50 o
  -7 -11   2       76.50       60.49     10.75 o
  -6 -11   2      137.61      107.00     11.67 o
  -5 -11   2      740.26      763.85     23.10 o
  -4 -11   2     5141.10     5205.39     81.27 o
  -3 -11   2       19.76       15.32      9.26 o
  -2 -11   2       27.97       33.49      6.91 o
  -1 -11   2     1088.69     1137.44     24.48 o
   0 -11   2      113.19      141.14      7.91 o
   1 -11   2     1204.75     1227.73     21.13 o
   2 -11   2        0.20        0.98      4.64 o
   3 -11   2     3182.96     3259.88     46.89 o
   4 -11   2     3769.27     3856.25     67.63 o
   5 -11   2      107.40       96.46     11.74 o
   6 -11   2      599.42      579.61     24.32 o
   7 -11   2       67.50       55.22     11.84 o
   8 -11   2      515.49      540.60     56.31 o
   9 -11   2     1076.04     1179.13     38.55 o
  10 -11   2       66.13       53.03     24.02 o
  11 -11   2      117.05       74.38     43.55 o
  12 -11   2       58.01       38.35     26.51 o
  13 -11   2        3.99       35.71     35.25 o
 -15 -10   2        0.73       -9.17     27.63 o
 -14 -10   2      120.69      162.93     29.04 o
 -13 -10   2       32.33       29.64     16.29 o
 -12 -10   2      383.96      393.77     25.87 o
 -11 -10   2        6.30       -5.48     11.81 o
 -10 -10   2     1235.59     1167.27     36.51 o
  -9 -10   2       56.10       70.25     12.01 o
  -8 -10   2       12.94       13.46      8.57 o
  -7 -10   2     1050.69     1014.42     36.98 o
  -6 -10   2     1583.18     1567.56     37.70 o
  -5 -10   2      206.04      225.98     13.67 o
  -4 -10   2     5751.53     5592.87     84.85 o
  -3 -10   2      511.90      489.09     17.23 o
  -2 -10   2     1536.34     1564.89     32.02 o
  -1 -10   2      950.24      907.20     20.78 o
   0 -10   2     1344.64     1303.30     20.87 o
   1 -10   2       58.38       53.17      5.35 o
   2 -10   2     2250.88     2270.33     31.11 o
   3 -10   2     2052.97     2025.38     29.67 o
   4 -10   2     1842.84     1907.71     30.97 o
   5 -10   2      268.28      286.29     13.60 o
   6 -10   2       10.45        0.66      8.16 o
   7 -10   2      133.08       95.40     12.88 o
   8 -10   2      311.38      361.37     21.24 o
   9 -10   2       19.14       20.59     11.17 o
  10 -10   2      831.31      993.47     56.06 o
  11 -10   2       15.93       24.54     22.33 o
  12 -10   2      453.91      508.18     47.68 o
  13 -10   2        6.85        8.44     24.54 o
  14 -10   2       32.39       48.66     28.83 o
 -15  -9   2       58.37       57.96     39.97 o
 -14  -9   2       24.25       -2.65     19.98 o
 -13  -9   2      217.19      217.99     22.53 o
 -12  -9   2      271.66      261.33     21.70 o
 -11  -9   2     2332.30     2538.28     58.83 o
 -10  -9   2      811.56      763.57     27.66 o
  -9  -9   2      204.83      210.02     22.00 o
  -8  -9   2     1609.81     1600.03     34.66 o
  -7  -9   2      309.97      296.33     15.01 o
  -6  -9   2       82.48       69.35      9.88 o
  -5  -9   2     2949.04     2952.18     53.18 o
  -4  -9   2      106.78      105.58      9.24 o
  -3  -9   2     5884.30     5676.04     83.89 o
  -2  -9   2        0.24        4.63      5.53 o
  -1  -9   2      202.79      193.17     10.61 o
   0  -9   2      177.29      156.48      7.37 o
   1  -9   2       84.34       66.44      5.35 o
   2  -9   2      254.14      293.30     12.90 o
   3  -9   2    11352.19    11428.98    122.74 o
   4  -9   2     1432.01     1454.68     28.48 o
   5  -9   2     2840.14     2809.20     41.81 o
   6  -9   2      234.73      227.57     12.34 o
   7  -9   2      753.28      797.00     25.62 o
   8  -9   2       14.57       15.51      8.43 o
   9  -9   2     1383.30     1379.06     40.69 o
  10  -9   2      667.66      700.21     52.67 o
  11  -9   2      637.51      564.34     83.79 o
  12  -9   2      703.85      755.53     60.30 o
  13  -9   2       37.97       55.30     28.37 o
  14  -9   2      325.37      275.48     55.98 o
 -15  -8   2        0.66        8.19     30.58 o
 -14  -8   2       38.71       52.78     22.47 o
 -13  -8   2     1103.50     1094.71     91.32 o
 -12  -8   2        5.92       10.21     11.57 o
 -11  -8   2       13.49       21.68     10.87 o
 -10  -8   2     1026.05     1022.53     28.29 o
  -9  -8   2        3.84        9.42      7.96 o
  -8  -8   2      524.02      476.50     17.02 o
  -7  -8   2       40.85       65.70      7.64 o
  -6  -8   2      253.85      266.25     16.94 o
  -5  -8   2      123.74      142.49     10.38 o
  -4  -8   2     1876.55     1847.90     34.79 o
  -3  -8   2      852.81     1008.23     22.92 o
  -2  -8   2     8596.56     8540.38    129.80 o
  -1  -8   2     5482.08     5568.76     88.74 o
   0  -8   2      886.58     1018.03     26.15 o
   1  -8   2     1567.85     1615.89     28.90 o
   2  -8   2      110.94       98.30      6.40 o
   3  -8   2     1121.73     1186.08     23.02 o
   4  -8   2     3263.48     3325.84     43.26 o
   5  -8   2     1094.85     1030.21     20.20 o
   6  -8   2     3778.12     3844.38     50.54 o
   7  -8   2     1110.46     1117.08     23.77 o
   8  -8   2      381.91      385.17     16.84 o
   9  -8   2       77.00       62.55     11.21 o
  10  -8   2      281.51      285.97     19.60 o
  11  -8   2        6.59        7.84     16.63 o
  12  -8   2      708.24      746.59     53.36 o
  13  -8   2      261.32      263.20     70.95 o
  14  -8   2       75.54       63.53     40.97 o
 -15  -7   2       50.15       68.16     28.36 o
 -14  -7   2       63.66       88.08     23.38 o
 -13  -7   2       31.97       16.28     14.20 o
 -12  -7   2      466.24      455.83     21.70 o
 -11  -7   2       59.84       41.37     10.64 o
 -10  -7   2       11.61        5.25      7.92 o
  -9  -7   2      609.46      586.72     18.04 o
  -8  -7   2     1318.29     1259.33     25.58 o
  -7  -7   2     3586.02     3566.49     48.93 o
  -6  -7   2        8.34        3.71      5.48 o
  -5  -7   2      217.70      246.45     11.11 o
  -4  -7   2     3273.29     3446.66     54.37 o
  -3  -7   2     2913.49     2785.99     49.77 o
  -2  -7   2      643.86      737.76     19.80 o
  -1  -7   2     9485.25     9676.98    160.70 o
   0  -7   2     5529.07     5739.45     82.82 o
   1  -7   2     8759.23     9240.41    105.17 o
   2  -7   2       39.01       43.49      4.33 o
   3  -7   2      500.45      492.97     12.76 o
   4  -7   2      192.49      219.76      8.96 o
   5  -7   2     6602.64     6800.72     72.93 o
   6  -7   2     1433.40     1517.29     25.78 o
   7  -7   2      976.92     1015.17     23.14 o
   8  -7   2     1531.81     1529.90     26.96 o
   9  -7   2      189.25      168.42     15.76 o
  10  -7   2        2.97        3.09     10.40 o
  11  -7   2      148.69      114.20     22.79 o
  12  -7   2        6.24        1.02     17.57 o
  13  -7   2      374.83      536.40     47.54 o
  14  -7   2      322.62      254.99     54.85 o
  15  -7   2       67.31       50.69     39.61 o
 -15  -6   2       18.54        0.36     22.77 o
 -14  -6   2       11.60        5.59     14.74 o
 -13  -6   2      837.13      864.23     31.75 o
 -12  -6   2      616.08      568.99     25.02 o
 -11  -6   2      277.27      282.94     21.81 o
 -10  -6   2      690.31      788.59     22.70 o
  -9  -6   2       10.96       14.41      6.82 o
  -8  -6   2     2785.43     2804.09     41.91 o
  -7  -6   2       35.39       32.70      6.18 o
  -6  -6   2      900.53      831.99     20.10 o
  -5  -6   2      139.15      129.73      9.37 o
  -4  -6   2     1815.27     1974.80     32.13 o
  -3  -6   2      226.25      223.50      9.55 o
  -2  -6   2     2691.89     2701.25     52.24 o
  -1  -6   2     3139.18     3523.28     58.87 o
   0  -6   2     8409.90     8616.51    118.87 o
   1  -6   2    11489.58    12343.77    153.98 o
   2  -6   2     6444.89     6454.74     64.69 o
   3  -6   2     2017.28     2020.60     27.42 o
   4  -6   2     1638.33     1684.56     24.88 o
   5  -6   2     2272.00     2476.03     29.50 o
   6  -6   2     2520.90     2583.99     33.09 o
   7  -6   2       12.54        5.83      5.04 o
   8  -6   2      133.80      142.36      9.34 o
   9  -6   2      328.83      324.66     14.52 o
  10  -6   2      106.86      118.29     15.71 o
  11  -6   2       45.61       36.29     21.12 o
  12  -6   2      128.49      127.89     35.45 o
  13  -6   2      681.30      847.37     74.30 o
  14  -6   2      154.82       91.12     42.87 o
  15  -6   2        1.36      -14.06     32.38 o
 -16  -5   2        2.63       22.56     34.05 o
 -15  -5   2      108.86       68.49     36.85 o
 -14  -5   2       17.95       23.72     14.54 o
 -13  -5   2      250.44      262.22     23.39 o
 -12  -5   2       66.96       51.00     13.98 o
 -11  -5   2        2.89       -0.28      8.34 o
 -10  -5   2       16.70       20.94      8.18 o
  -9  -5   2      101.24       93.37      9.20 o
  -8  -5   2      537.83      462.39     20.32 o
  -7  -5   2     3092.22     3069.17     42.86 o
  -6  -5   2        9.12        7.34      4.74 o
  -5  -5   2      219.32      155.05     11.92 o
  -4  -5   2    11411.87    12037.61    148.36 o
  -3  -5   2       44.10       57.79      5.47 o
  -2  -5   2     3606.94     3804.32     60.39 o
  -1  -5   2     3429.20     3375.43     62.99 o
   0  -5   2     5918.70     5826.52     83.42 o
   1  -5   2      624.08      435.86     10.31 o
   2  -5   2     1941.63     1881.78     27.85 o
   3  -5   2     1402.67     1285.63     26.94 o
   4  -5   2      494.31      486.50     10.15 o
   5  -5   2      385.37      383.65     10.32 o
   6  -5   2      446.80      515.07     12.81 o
   7  -5   2      613.62      652.03     16.84 o
   8  -5   2        0.21       -3.41      5.15 o
   9  -5   2     1334.70     1342.52     28.00 o
  10  -5   2       47.84       45.76      9.52 o
  11  -5   2      506.32      542.33     30.18 o
  12  -5   2       52.58       36.63     18.49 o
  13  -5   2       12.28      -16.07     21.65 o
  14  -5   2      503.74      512.64     52.10 o
  15  -5   2       56.88       38.21     39.48 o
 -16  -4   2       11.62       30.39     34.19 o
 -15  -4   2       61.76       47.00     25.48 o
 -14  -4   2      213.02      196.26     20.00 o
 -13  -4   2        0.44        9.07     12.08 o
 -12  -4   2      959.48      944.54     30.83 o
 -11  -4   2      706.43      685.48     28.22 o
 -10  -4   2      598.33      577.62     18.49 o
  -9  -4   2     1909.28     1897.31     35.00 o
  -8  -4   2      184.03      184.45     10.21 o
  -7  -4   2       74.17       90.79      7.48 o
  -6  -4   2      716.11      674.39     16.33 o
  -5  -4   2     2133.69     1909.24     29.69 o
  -4  -4   2     4450.35     4143.16     60.70 o
  -3  -4   2      126.11      158.09      7.26 o
  -2  -4   2      422.86      428.88     12.28 o
  -1  -4   2     2308.80     2597.13     48.98 o
   0  -4   2     4460.73     4403.17     68.34 o
   1  -4   2       36.73       30.14      2.79 o
   2  -4   2    18418.25    18341.13    264.73 o
   3  -4   2     3765.39     4165.23     47.19 o
   4  -4   2     1416.44     1223.46     18.71 o
   5  -4   2     1674.99     1820.32     24.46 o
   6  -4   2      257.28      297.59      8.94 o
   7  -4   2       13.76       12.84      4.28 o
   8  -4   2      662.60      676.98     18.68 o
   9  -4   2     1015.03     1019.79     22.11 o
  10  -4   2      876.20      924.41     29.76 o
  11  -4   2      288.73      292.43     23.60 o
  12  -4   2      195.83      207.23     26.88 o
  13  -4   2      302.48      231.45     34.89 o
  14  -4   2        1.03       42.15     27.18 o
  15  -4   2        1.76       31.52     37.08 o
 -16  -3   2       30.06       -2.76     33.60 o
 -15  -3   2       94.55       50.54     26.39 o
 -14  -3   2      362.65      425.61     37.79 o
 -13  -3   2       90.90      106.41     18.90 o
 -12  -3   2        7.09        2.16     10.21 o
 -11  -3   2      437.17      437.85     21.02 o
 -10  -3   2      136.13      112.56     11.22 o
  -9  -3   2      185.87      179.84     10.95 o
  -8  -3   2       55.70       69.38      7.63 o
  -7  -3   2      339.73      317.59     12.16 o
  -6  -3   2      136.19      160.74     10.70 o
  -5  -3   2     1828.59     1694.39     30.77 o
  -4  -3   2     2136.37     2365.15     37.80 o
  -3  -3   2     7357.83     7288.97    110.22 o
  -2  -3   2    16077.45    17387.86    249.79 o
  -1  -3   2     1029.28     1093.74     18.65 o
   0  -3   2      106.99      106.91      8.81 o
   1  -3   2     2999.97     3190.07     47.56 o
   2  -3   2     2494.01     2495.79     52.10 o
   3  -3   2       38.69       23.26      3.04 o
   4  -3   2      159.60      295.19     12.78 o
   5  -3   2     1743.31     1573.91     23.37 o
   6  -3   2     1739.00     1804.32     24.78 o
   7  -3   2     1110.38     1058.42     18.53 o
   8  -3   2     3474.68     3553.87     47.98 o
   9  -3   2      564.04      553.42     17.39 o
  10  -3   2       63.37       68.93     10.56 o
  11  -3   2     1068.08     1164.73     58.36 o
  12  -3   2      531.96      570.37     57.90 o
  13  -3   2      290.22      305.43     38.61 o
  14  -3   2       66.51       28.86     24.62 o
  15  -3   2        1.97        7.87     32.78 o
  16  -3   2        7.59       31.38     41.47 o
 -16  -2   2       45.23       37.67     38.53 o
 -15  -2   2       25.24       12.31     23.98 o
 -14  -2   2       40.78       34.25     17.60 o
 -13  -2   2     1041.36     1050.40     34.18 o
 -12  -2   2       65.06       61.88     13.13 o
 -11  -2   2      605.78      602.61     23.82 o
 -10  -2   2       68.72       65.13      9.64 o
  -9  -2   2      304.78      297.34     14.03 o
  -8  -2   2     2223.82     2230.05     34.81 o
  -7  -2   2       56.84       45.07      6.19 o
  -6  -2   2      188.86      187.56     10.45 o
  -5  -2   2        5.76        9.47      4.34 o
  -4  -2   2     7909.31     7872.79    107.43 o
  -3  -2   2     4674.46     4828.26     80.03 o
  -2  -2   2     1048.02      968.59     18.56 o
  -1  -2   2      384.40      367.54     10.40 o
   0  -2   2     4170.23     4488.03     63.12 o
   1  -2   2       53.29       66.15      3.58 o
   2  -2   2      312.94      333.54      7.40 o
   3  -2   2     3062.82     3418.73     41.97 o
   4  -2   2     4605.95     4194.62     53.48 o
   5  -2   2      772.38      950.83     17.07 o
   6  -2   2     4761.93     4558.84     48.03 o
   7  -2   2      874.95      988.50     17.61 o
   8  -2   2      800.88      763.38     21.16 o
   9  -2   2       69.64       68.61      7.70 o
  10  -2   2      403.08      391.85     18.11 o
  11  -2   2     1563.43     1678.03     49.89 o
  12  -2   2      638.87      601.61     58.89 o
  13  -2   2       12.00      -12.21     16.26 o
  14  -2   2      161.09      111.48     25.98 o
  15  -2   2       15.55        8.09     30.52 o
  16  -2   2       56.47       51.23     41.15 o
 -16  -1   2        0.25       26.50     36.54 o
 -15  -1   2      169.17      179.83     33.73 o
 -14  -1   2      311.44      302.64     27.69 o
 -13  -1   2      170.25      173.38     17.64 o
 -12  -1   2       61.89       64.50     14.77 o
 -11  -1   2       66.43       55.09     11.47 o
 -10  -1   2        7.54       14.22      7.51 o
  -9  -1   2     3035.86     2983.18     50.81 o
  -8  -1   2     1825.66     1967.46     35.85 o
  -7  -1   2     3026.48     3010.03     47.34 o
  -6  -1   2       65.67       43.02      7.16 o
  -5  -1   2      897.04     1020.58     20.27 o
  -4  -1   2     1424.38     1449.76     26.49 o
  -3  -1   2     2321.19     2355.82     36.38 o
  -2  -1   2    19540.33    21620.64    307.67 o
  -1  -1   2    30580.52    30958.92    569.54 o
   0  -1   2       33.53       64.65      2.63 o
   1  -1   2     9764.57     9871.27    123.09 o
   2  -1   2      290.35      264.62      6.43 o
   3  -1   2     2265.59     2262.03     36.51 o
   4  -1   2      237.09      286.15      9.99 o
   5  -1   2     6617.49     6518.79     74.34 o
   6  -1   2     9247.81     9224.76     88.73 o
   7  -1   2     5135.28     5287.82     55.71 o
   8  -1   2     1118.36     1125.07     20.38 o
   9  -1   2      198.11      212.92     12.12 o
  10  -1   2     1316.84     1314.32     31.35 o
  11  -1   2      630.27      595.04     27.11 o
  12  -1   2       71.12       60.63     42.25 o
  13  -1   2      282.40      279.52     32.94 o
  14  -1   2        4.49       -0.43     20.07 o
  15  -1   2       60.69       71.85     38.03 o
  16  -1   2        1.21      -18.18     33.96 o
 -16   0   2       16.09       -7.69     30.70 o
 -15   0   2       16.68       -5.13     23.19 o
 -14   0   2      565.17      547.98     34.53 o
 -13   0   2       19.62       21.24     11.99 o
 -12   0   2        1.23       12.25     10.70 o
 -11   0   2      102.96      103.69     16.38 o
 -10   0   2       11.76       15.15      8.19 o
  -9   0   2      135.38      180.14     19.00 o
  -8   0   2     6914.48     6978.48     96.08 o
  -7   0   2      332.00      398.06     14.26 o
  -6   0   2     4264.32     4159.24     55.60 o
  -5   0   2     9232.85     9533.98    121.29 o
  -4   0   2       27.69       37.28      4.12 o
  -3   0   2    11908.94    12279.33    151.81 o
  -2   0   2     3537.08     3502.34     59.31 o
  -1   0   2     2443.85     2227.11     38.85 o
   0   0   2    23881.60    23238.22   1440.70 o
   1   0   2     1088.76      868.20     15.80 o
   2   0   2     5622.11     5743.46     87.38 o
   3   0   2    11947.35    12389.91    166.66 o
   4   0   2     1317.37     1282.42     21.41 o
   5   0   2     7668.29     8258.66     92.04 o
   6   0   2     6055.35     6039.57     63.76 o
   7   0   2      201.96      180.67      7.63 o
   8   0   2     4416.74     4584.42     54.87 o
   9   0   2        4.90       -4.43      5.48 o
  10   0   2      225.17      210.32     13.21 o
  11   0   2       14.51       -2.16     10.56 o
  12   0   2      655.54      605.49     37.66 o
  13   0   2      397.53      369.46     37.39 o
  14   0   2      569.83      613.72     53.35 o
  15   0   2       49.66       18.45     33.37 o
  16   0   2      159.06      122.64     44.68 o
 -16   1   2       87.54       75.83     42.82 o
 -15   1   2      169.50      128.14     81.98 o
 -14   1   2      147.06      146.50     32.88 o
 -13   1   2     1239.57     1328.00     38.69 o
 -12   1   2       53.49       54.34     14.90 o
 -11   1   2        7.44       10.10     10.31 o
 -10   1   2     6313.05     6352.36     93.43 o
  -9   1   2       59.86       59.47      9.12 o
  -8   1   2     3807.09     3770.20     54.20 o
  -7   1   2     3127.45     2975.55     43.69 o
  -6   1   2     9400.66     9168.11    110.48 o
  -5   1   2     7515.87     7538.13     97.99 o
  -4   1   2     2809.02     3210.90     45.24 o
  -3   1   2      561.47      640.15     14.15 o
  -2   1   2     1218.50     1238.60     16.64 o
  -1   1   2    10029.07    10177.62    149.90 o
   0   1   2      125.69      103.38      4.86 o
   1   1   2    34250.15    34896.09    571.53 o
   2   1   2    22752.09    24033.95    291.02 o
   3   1   2     2991.54     2991.96     41.06 o
   4   1   2      569.70      560.30     12.54 o
   5   1   2     2947.15     3024.98     40.55 o
   6   1   2       31.54       32.75      4.31 o
   7   1   2     7026.62     6877.59     69.38 o
   8   1   2     7190.51     7321.60     82.07 o
   9   1   2      389.88      415.93     14.66 o
  10   1   2      179.33      159.04     11.92 o
  11   1   2      152.13      198.49     18.10 o
  12   1   2      627.82      586.45     36.81 o
  13   1   2      145.33       87.04     22.63 o
  14   1   2       98.37       49.76     21.88 o
  15   1   2      274.83      297.73     56.89 o
  16   1   2        4.32       26.05     34.64 o
 -16   2   2      223.46      184.04     53.22 o
 -15   2   2      259.85      307.04     41.38 o
 -14   2   2      168.48      186.44     24.31 o
 -13   2   2       65.52       65.00     16.49 o
 -12   2   2       64.78       67.76     14.26 o
 -11   2   2     1572.24     1544.86     39.18 o
 -10   2   2       34.70       39.45      9.41 o
  -9   2   2       15.64       17.16      6.88 o
  -8   2   2     1223.36     1231.99     30.27 o
  -7   2   2      787.48      773.13     19.38 o
  -6   2   2     1565.02     1498.37     26.92 o
  -5   2   2      404.07      443.96     12.75 o
  -4   2   2     3009.31     2890.92     37.44 o
  -3   2   2       56.23       80.24      7.23 o
  -2   2   2     3029.67     3089.08     36.46 o
  -1   2   2       17.98       -3.21      1.98 o
   0   2   2     6876.45     7218.93    122.41 o
   1   2   2      104.97      125.39      6.06 o
   2   2   2     6612.30     6492.20     98.19 o
   3   2   2     2968.75     2985.78     41.41 o
   4   2   2     6228.85     6202.67     85.95 o
   5   2   2      691.39      892.93     15.81 o
   6   2   2        3.84        0.09      3.36 o
   7   2   2     1486.06     1525.99     29.51 o
   8   2   2     4754.91     4511.89     70.93 o
   9   2   2      377.01      360.79     15.83 o
  10   2   2      276.79      284.51     13.76 o
  11   2   2      158.32      175.08     17.43 o
  12   2   2      118.14       96.83     20.66 o
  13   2   2        7.85        9.05     17.01 o
  14   2   2       11.16        6.30     19.71 o
  15   2   2        0.18      -19.49     30.48 o
  16   2   2       40.11       85.74     41.69 o
 -15   3   2       13.86        3.44     32.92 o
 -14   3   2      325.83      291.65     44.34 o
 -13   3   2       36.20       21.78     15.23 o
 -12   3   2       49.05       48.21     14.67 o
 -11   3   2       20.65       13.13     10.99 o
 -10   3   2     1137.75     1098.50     31.05 o
  -9   3   2      720.43      715.34     21.41 o
  -8   3   2     2427.38     2263.00     38.28 o
  -7   3   2       81.80       57.37      7.13 o
  -6   3   2      113.39      127.98      8.04 o
  -5   3   2     3268.02     3053.68     36.69 o
  -4   3   2        3.67       15.48      3.56 o
  -3   3   2      947.99      758.06     13.83 o
  -2   3   2     2299.30     2227.52     31.26 o
  -1   3   2     1001.37     1069.20     19.30 o
   0   3   2     3161.11     3367.44     51.98 o
   1   3   2       29.85       47.08      5.31 o
   2   3   2    10098.77    11169.61    199.08 o
   3   3   2     2039.81     1977.22     35.16 o
   4   3   2      402.73      469.45     14.43 o
   5   3   2     3677.50     3609.55     51.13 o
   6   3   2      296.03      322.28     10.81 o
   7   3   2      415.14      359.56     13.60 o
   8   3   2      561.22      577.15     23.02 o
   9   3   2       13.65        3.23      5.97 o
  10   3   2      562.26      561.16     20.18 o
  11   3   2      374.59      371.78     18.75 o
  12   3   2       26.71       21.93     15.71 o
  13   3   2      524.63      566.00     43.17 o
  14   3   2      126.32      106.67     24.30 o
  15   3   2        5.10        9.72     32.47 o
  16   3   2      399.31      491.58     70.54 o
 -15   4   2      129.31       88.00     43.23 o
 -14   4   2      117.79       62.86     28.43 o
 -13   4   2       22.09       16.56     16.17 o
 -12   4   2        8.79       16.21     12.50 o
 -11   4   2       51.56       53.52     13.24 o
 -10   4   2     2275.33     2224.35     43.57 o
  -9   4   2        1.04        3.04      6.72 o
  -8   4   2      414.32      465.57     15.98 o
  -7   4   2      137.72      177.62     10.22 o
  -6   4   2      221.78      249.97      9.70 o
  -5   4   2     3483.72     3537.84     38.64 o
  -4   4   2      601.22      491.62     10.79 o
  -3   4   2     1913.51     2250.37     31.52 o
  -2   4   2     7160.96     6840.74     87.34 o
  -1   4   2      727.44      741.48     12.53 o
   0   4   2     1162.17     1090.29     16.93 o
   1   4   2      238.74      312.76      9.83 o
   2   4   2     2803.26     2829.77     62.51 o
   3   4   2     4818.54     5123.71     80.64 o
   4   4   2      785.09      623.59     15.34 o
   5   4   2      183.37       98.96      6.40 o
   6   4   2      515.12      491.45     12.08 o
   7   4   2      373.58      398.12     13.86 o
   8   4   2      262.49      228.22     11.12 o
   9   4   2      405.19      398.55     14.77 o
  10   4   2       13.10        7.00      6.91 o
  11   4   2     1139.49     1244.34     34.73 o
  12   4   2      353.10      309.57     28.73 o
  13   4   2       17.93       33.67     18.88 o
  14   4   2      490.79      488.77     47.20 o
  15   4   2       70.82       40.97     35.14 o
  16   4   2       12.88       -6.87     34.14 o
 -15   5   2      102.80       74.70     41.33 o
 -14   5   2       12.37       16.49     20.06 o
 -13   5   2       28.49       37.26     17.46 o
 -12   5   2        7.25       12.05     12.89 o
 -11   5   2      436.64      408.18     21.62 o
 -10   5   2      687.06      717.18     23.98 o
  -9   5   2     1156.07     1133.26     33.12 o
  -8   5   2       40.06       31.12      7.23 o
  -7   5   2      419.68      386.27     14.96 o
  -6   5   2     1835.90     1588.72     25.41 o
  -5   5   2       28.27       40.96      4.09 o
  -4   5   2     5900.15     5782.15     65.19 o
  -3   5   2      192.08      118.70      8.67 o
  -2   5   2     4246.34     4427.63     55.04 o
  -1   5   2     2965.89     2764.20     35.83 o
   0   5   2     9808.89    10341.24    128.12 o
   1   5   2     3513.86     3474.54     62.86 o
   2   5   2     6180.47     6914.67    103.97 o
   3   5   2      219.35      275.01     16.85 o
   4   5   2    11284.68    11762.57    144.32 o
   5   5   2     3964.48     3880.31     55.19 o
   6   5   2        7.63       14.03      4.75 o
   7   5   2     2707.62     2808.40     39.94 o
   8   5   2       52.61       58.69      9.17 o
   9   5   2      119.08      122.07      9.99 o
  10   5   2       38.04       37.43      8.76 o
  11   5   2      366.49      376.27     17.55 o
  12   5   2      282.27      291.10     25.33 o
  13   5   2      328.67      340.26     38.89 o
  14   5   2        9.74       24.71     23.38 o
  15   5   2       84.79       93.06     40.47 o
  16   5   2      261.56      307.54     60.87 o
 -15   6   2        3.06       19.44     38.53 o
 -14   6   2       45.09       49.83     35.63 o
 -13   6   2        2.08       11.42     16.47 o
 -12   6   2        3.97        7.20     12.46 o
 -11   6   2      791.86      825.49     29.76 o
 -10   6   2       98.21       80.79     11.73 o
  -9   6   2     2583.28     2563.88     47.09 o
  -8   6   2      369.81      332.34     14.80 o
  -7   6   2      360.61      374.44     13.71 o
  -6   6   2     1766.69     1801.93     26.54 o
  -5   6   2        8.92       31.76      3.84 o
  -4   6   2       71.61       74.01      5.46 o
  -3   6   2       72.17       74.02      4.28 o
  -2   6   2     5996.20     6120.92     74.53 o
  -1   6   2    10262.41    11233.92    117.23 o
   0   6   2     4496.84     4591.32     57.16 o
   1   6   2      479.27      563.90     12.73 o
   2   6   2     1592.66     1503.83     24.71 o
   3   6   2      422.24      424.85     13.79 o
   4   6   2      657.44      732.40     18.89 o
   5   6   2     3472.23     3478.55     51.14 o
   6   6   2     2124.31     2129.58     42.63 o
   7   6   2       27.08       24.75      6.81 o
   8   6   2      968.30      984.03     24.58 o
   9   6   2       52.88       68.00      9.96 o
  10   6   2      434.80      497.49     21.64 o
  11   6   2       90.98       70.06     12.59 o
  12   6   2       96.95       97.35     17.67 o
  13   6   2      761.48      886.70    181.33 o
  14   6   2      395.26      365.06     42.61 o
  15   6   2        5.44       35.99     36.31 o
  16   6   2       34.77       48.39     36.31 o
 -15   7   2       96.54      143.57     51.23 o
 -14   7   2      403.70      373.38     64.80 o
 -13   7   2       63.19       72.86     25.90 o
 -12   7   2      423.05      441.84     27.10 o
 -11   7   2      391.39      380.53     22.47 o
 -10   7   2     1513.24     1633.96     64.78 o
  -9   7   2      112.91       96.98     11.54 o
  -8   7   2       93.75      101.31     10.56 o
  -7   7   2     1195.93     1222.33     24.99 o
  -6   7   2      194.22      206.06      8.86 o
  -5   7   2     6289.65     6360.82     77.05 o
  -4   7   2      881.64      835.04     14.40 o
  -3   7   2     1795.35     1849.33     24.57 o
  -2   7   2     1149.07     1137.17     18.67 o
  -1   7   2     7059.27     7499.00     81.19 o
   0   7   2    10528.27    10995.93    129.08 o
   1   7   2     8821.80     9053.85    106.99 o
   2   7   2      249.51      200.02      7.83 o
   3   7   2     1358.12     1328.35     26.16 o
   4   7   2     7663.08     7838.21    108.84 o
   5   7   2       78.10       75.91      9.34 o
   6   7   2      777.58      798.48     20.03 o
   7   7   2     1673.55     1669.44     32.70 o
   8   7   2      801.87      706.92     21.22 o
   9   7   2     2032.55     1980.23     39.48 o
  10   7   2      440.42      483.05     27.42 o
  11   7   2      116.70      120.82     14.54 o
  12   7   2      108.93      101.96     18.66 o
  13   7   2       39.20       25.97     19.61 o
  14   7   2      279.24      326.49     41.70 o
  15   7   2      464.53      507.32     69.23 o
 -14   8   2      282.01      172.51     51.91 o
 -13   8   2       10.14      -19.13     21.73 o
 -12   8   2      483.22      577.30     34.25 o
 -11   8   2      282.02      276.32     20.59 o
 -10   8   2      161.38      151.46     15.55 o
  -9   8   2     1276.66     1272.40     30.23 o
  -8   8   2        4.15        4.73      7.40 o
  -7   8   2       13.29       13.56      6.99 o
  -6   8   2     2375.89     2409.91     36.08 o
  -5   8   2      719.06      725.79     17.28 o
  -4   8   2     3123.08     3164.66     41.27 o
  -3   8   2     3039.11     3051.38     40.45 o
  -2   8   2      397.93      427.33     10.95 o
  -1   8   2     4363.60     4488.02     49.61 o
   0   8   2      248.87      244.37      8.32 o
   1   8   2      229.43      244.25      9.97 o
   2   8   2     7868.98     7987.94    110.57 o
   3   8   2        1.57        3.90      4.87 o
   4   8   2     5001.56     5050.19     75.46 o
   5   8   2      181.42      176.48     10.70 o
   6   8   2        0.45        9.29      6.27 o
   7   8   2        3.03       18.09      6.85 o
   8   8   2      974.91     1032.91     28.42 o
   9   8   2       74.03       67.27     10.58 o
  10   8   2     2525.19     2566.50     52.01 o
  11   8   2       73.59       50.77     13.33 o
  12   8   2       18.03       -5.91     13.78 o
  13   8   2       65.66       59.61     21.57 o
  14   8   2       33.43        7.20     24.02 o
  15   8   2       46.48       68.91     40.02 o
 -14   9   2       61.85       11.44     36.63 o
 -13   9   2        3.95       49.83     36.49 o
 -12   9   2       39.43       61.77     21.25 o
 -11   9   2      473.74      568.61     32.84 o
 -10   9   2       31.03       12.90     11.45 o
  -9   9   2       70.34       74.35     11.50 o
  -8   9   2     1034.08     1032.87     26.54 o
  -7   9   2       20.04       18.28      8.07 o
  -6   9   2     3113.89     3135.57     44.80 o
  -5   9   2     2906.51     2824.91     44.97 o
  -4   9   2        4.31        6.83      5.26 o
  -3   9   2     3381.07     3386.46     43.59 o
  -2   9   2     3715.15     3957.96     50.64 o
  -1   9   2      808.65      846.86     14.92 o
   0   9   2     4231.51     4293.99     50.93 o
   1   9   2      842.98      903.93     17.68 o
   2   9   2       27.15       37.90      6.66 o
   3   9   2     5223.78     5370.34     73.76 o
   4   9   2        8.13        7.63      5.52 o
   5   9   2     2526.07     2445.43     40.90 o
   6   9   2      340.52      411.68     20.84 o
   7   9   2      365.94      340.48     22.42 o
   8   9   2     3152.23     3363.43     56.31 o
   9   9   2      434.26      458.98     20.70 o
  10   9   2      197.96      175.79     15.89 o
  11   9   2      769.89      827.85     35.86 o
  12   9   2       92.43      102.47     20.90 o
  13   9   2        8.49        3.16     18.43 o
  14   9   2      162.50       85.16     31.32 o
  15   9   2        3.65       35.63     36.13 o
 -14  10   2       66.74        7.46     41.47 o
 -13  10   2       61.54       28.26     26.21 o
 -12  10   2        6.17       25.97     20.58 o
 -11  10   2      229.43      259.71     31.48 o
 -10  10   2      142.91      127.85     24.20 o
  -9  10   2      351.69      324.30     21.09 o
  -8  10   2      380.66      392.35     22.84 o
  -7  10   2     1480.81     1466.29     34.10 o
  -6  10   2      547.48      531.46     15.92 o
  -5  10   2      466.41      458.03     16.81 o
  -4  10   2     1155.42     1183.11     25.46 o
  -3  10   2     1137.38     1038.86     22.88 o
  -2  10   2     3158.40     3101.03     45.83 o
  -1  10   2     1121.25     1192.63     20.39 o
   0  10   2     1658.08     1691.85     23.25 o
   1  10   2       40.97       37.55      6.04 o
   2  10   2      169.59      171.61     12.82 o
   3  10   2     2164.56     2183.54     61.62 o
   4  10   2     4631.83     4777.52     73.91 o
   5  10   2     2674.69     2807.90     50.01 o
   6  10   2     1661.56     1702.57     31.09 o
   7  10   2      914.29      891.57     22.23 o
   8  10   2       12.34       11.50      7.94 o
   9  10   2       37.54       19.18      9.91 o
  10  10   2      629.51      621.44     36.84 o
  11  10   2       19.62        0.71     13.37 o
  12  10   2      395.88      426.68     29.34 o
  13  10   2        1.61      -20.78     22.08 o
  14  10   2       65.06      129.87     52.41 o
  15  10   2       28.26       43.32     42.78 o
 -13  11   2       52.94       40.41     28.42 o
 -12  11   2      362.50      447.26     40.45 o
 -11  11   2      351.69      273.29     32.03 o
 -10  11   2      278.74      295.77     25.14 o
  -9  11   2      432.03      430.28     24.23 o
  -8  11   2     1681.96     1762.33     44.77 o
  -7  11   2      858.86      930.75     28.21 o
  -6  11   2     1717.49     1761.77     32.63 o
  -5  11   2      211.15      203.36     13.44 o
  -4  11   2     1696.85     1660.97     32.45 o
  -3  11   2     1538.07     1561.46     30.23 o
  -2  11   2       88.97       96.22      9.36 o
  -1  11   2      580.41      565.07     15.91 o
   0  11   2       48.23       36.66      5.00 o
   1  11   2      116.15      114.00      8.47 o
   2  11   2      205.35      223.98     11.02 o
   3  11   2      296.00      296.73     14.69 o
   4  11   2     1761.03     1823.89     37.23 o
   5  11   2     1456.95     1501.05     33.73 o
   6  11   2       60.27       54.41      9.00 o
   7  11   2       97.66       85.67     10.61 o
   8  11   2       35.66       49.94     10.90 o
   9  11   2       74.37       55.36     14.79 o
  10  11   2      865.88      889.58     37.45 o
  11  11   2      134.16      140.62     21.20 o
  12  11   2       79.13       42.13     20.70 o
  13  11   2      208.48      246.67     27.61 o
  14  11   2       91.29      123.03     35.60 o
  15  11   2       27.12       66.92     33.66 o
 -13  12   2      133.56      141.48     54.26 o
 -12  12   2       51.24       85.46     30.74 o
 -11  12   2      319.76      324.46     34.26 o
 -10  12   2       56.37       36.95     16.84 o
  -9  12   2      282.01      285.79     50.89 o
  -8  12   2       75.76       63.32     12.67 o
  -7  12   2      460.40      538.41     22.91 o
  -6  12   2       35.81       25.62      9.49 o
  -5  12   2        8.60       12.13      8.22 o
  -4  12   2      799.03      743.40     21.71 o
  -3  12   2      682.48      657.37     31.05 o
  -2  12   2     1030.82     1125.44     26.03 o
  -1  12   2      578.36      577.78     20.84 o
   0  12   2     1334.96     1439.00     27.77 o
   1  12   2      706.40      711.60     19.83 o
   2  12   2       53.23       58.02      8.22 o
   3  12   2     5049.58     5278.17     91.79 o
   4  12   2      251.62      268.86     24.71 o
   5  12   2      484.67      430.26     18.70 o
   6  12   2      463.27      462.33     20.06 o
   7  12   2     1168.99     1239.57     35.42 o
   8  12   2      290.05      265.37     27.18 o
   9  12   2      432.81      452.33     30.46 o
  10  12   2       12.57       -0.32     14.68 o
  11  12   2      768.59      913.61     40.60 o
  12  12   2      170.03      128.36     22.91 o
  13  12   2       46.17       22.93     19.45 o
  14  12   2       55.83       86.69     34.24 o
 -13  13   2       80.11       90.35     34.17 o
 -12  13   2       24.41       36.50     27.38 o
 -11  13   2       47.20       60.41     30.37 o
 -10  13   2       70.82       56.54     18.62 o
  -9  13   2       71.86       68.80     17.68 o
  -8  13   2        2.88        4.01     13.99 o
  -7  13   2      377.22      404.39     23.57 o
  -6  13   2     1646.78     1729.87     39.64 o
  -5  13   2       65.78       75.34     11.35 o
  -4  13   2       61.44       67.95     10.39 o
  -3  13   2       39.02       46.25      9.96 o
  -2  13   2     7754.48     7893.12    119.87 o
  -1  13   2       19.35        3.09      7.00 o
   0  13   2      165.11      171.95     10.90 o
   1  13   2      769.99      828.60     24.50 o
   2  13   2      157.78      150.58     12.48 o
   3  13   2      736.82      725.62     26.30 o
   4  13   2      364.04      303.66     21.41 o
   5  13   2      194.97      157.25     17.80 o
   6  13   2      499.99      461.14     42.11 o
   7  13   2      239.79      228.24     42.86 o
   8  13   2       75.10       88.51     16.88 o
   9  13   2      677.69      735.76     45.37 o
  10  13   2       38.03       34.27     15.84 o
  11  13   2      285.41      277.42     26.95 o
  12  13   2     1072.33     1227.78     49.42 o
  13  13   2       23.00       25.46     23.66 o
  14  13   2       15.51       55.93     56.62 o
 -12  14   2      338.86      380.80     58.31 o
 -11  14   2        5.42       15.15     25.73 o
 -10  14   2       11.71        6.63     19.25 o
  -9  14   2      499.96      530.32     32.56 o
  -8  14   2      184.29      182.27     21.62 o
  -7  14   2     2406.97     2499.99     76.18 o
  -6  14   2     1598.51     1693.55     48.13 o
  -5  14   2      103.80       91.53     20.56 o
  -4  14   2      516.72      540.11     31.02 o
  -3  14   2     1591.66     1626.31     49.71 o
  -2  14   2      847.62      853.85     45.56 o
  -1  14   2      941.27     1019.15     36.23 o
   0  14   2       33.30       41.55     10.45 o
   1  14   2       54.77       59.73     10.94 o
   2  14   2      897.02      895.71     42.54 o
   3  14   2      617.83      632.42     29.57 o
   4  14   2      350.77      376.29     21.61 o
   5  14   2      682.90      653.31     31.62 o
   6  14   2      644.37      623.59     32.29 o
   7  14   2     1184.72     1247.25     62.07 o
   8  14   2      365.43      324.08     30.64 o
   9  14   2        4.60        2.88     17.05 o
  10  14   2      143.14      171.89     27.58 o
  11  14   2        8.39      -16.18     19.47 o
  12  14   2        2.87       -9.36     24.59 o
  13  14   2      236.42      207.78     41.20 o
  14  14   2       12.43      -20.35     43.82 o
 -11  15   2       16.76       60.60     30.84 o
 -10  15   2       51.04       52.51     22.90 o
  -9  15   2        1.84       -7.61     18.17 o
  -8  15   2     1285.41     1349.15     55.39 o
  -7  15   2       69.76       37.96     18.55 o
  -6  15   2     1081.98     1140.34     47.65 o
  -5  15   2       37.82       19.77     15.16 o
  -4  15   2       20.72       23.69     13.83 o
  -3  15   2      777.75      749.50     35.30 o
  -2  15   2     1292.89     1290.11     56.79 o
  -1  15   2      353.84      377.49     34.57 o
   0  15   2        6.40       14.35     10.25 o
   1  15   2      750.46      763.25     30.82 o
   2  15   2     1799.90     1767.07     57.81 o
   3  15   2     2372.89     2397.77    121.37 o
   4  15   2      130.41      111.74     17.70 o
   5  15   2      114.62      124.45     20.93 o
   6  15   2     2283.82     2399.95     66.22 o
   7  15   2        6.20        6.60     16.31 o
   8  15   2        0.68        9.57     18.53 o
   9  15   2      532.48      469.72     58.47 o
  10  15   2       42.96       44.30     22.36 o
  11  15   2      188.17      211.58     32.52 o
  12  15   2        6.02       -0.12     31.47 o
  13  15   2       54.64       71.42     35.77 o
 -11  16   2      234.95      290.13     62.13 o
 -10  16   2      146.40      101.68     54.02 o
  -9  16   2      151.58       92.17     29.50 o
  -8  16   2      252.49      211.79     28.55 o
  -7  16   2     1980.85     2068.31     82.65 o
  -6  16   2       14.48       10.42     15.80 o
  -5  16   2      163.46      144.59     21.99 o
  -4  16   2      150.13      146.67     21.65 o
  -3  16   2      535.26      524.27     31.53 o
  -2  16   2      631.65      608.09     36.77 o
  -1  16   2      272.55      303.24     27.68 o
   0  16   2      260.13      233.24     24.17 o
   1  16   2     2071.90     2343.03     59.80 o
   2  16   2      100.76       89.82     18.61 o
   3  16   2       11.27       21.20     17.16 o
   4  16   2     2242.98     2253.32     70.97 o
   5  16   2       50.49       39.90     17.37 o
   6  16   2      339.40      363.94     39.55 o
   7  16   2     1340.24     1355.75     76.49 o
   8  16   2       10.22       35.81     25.62 o
   9  16   2       20.73        2.63     23.74 o
  10  16   2      224.83      214.47     39.60 o
  11  16   2       17.39       40.93     51.96 o
  12  16   2      434.96      543.45     56.63 o
  13  16   2       65.84      119.91     38.17 o
 -10  17   2        9.79       16.64     37.76 o
  -9  17   2      340.73      420.38     65.50 o
  -8  17   2       94.03       86.21     27.94 o
  -7  17   2      126.54      148.57     35.30 o
  -6  17   2      529.02      407.64     38.84 o
  -5  17   2        0.05        4.50     17.17 o
  -4  17   2      136.59      165.91     26.83 o
  -3  17   2     1181.64     1248.06     53.43 o
  -2  17   2        1.06       -3.58     14.27 o
  -1  17   2     1479.17     1408.50     54.09 o
   0  17   2      106.44      114.27     20.63 o
   1  17   2      100.29       98.81     17.15 o
   2  17   2     1961.56     2030.79     66.55 o
   3  17   2        2.26        3.32     14.82 o
   4  17   2        0.91       39.10     17.71 o
   5  17   2      530.58      461.82     45.51 o
   6  17   2       45.85       61.83     22.97 o
   7  17   2      430.54      348.35     78.64 o
   8  17   2      193.09      215.79     41.20 o
   9  17   2       73.70       77.22     30.27 o
  10  17   2      163.57      141.14     36.34 o
  11  17   2       33.51       27.96     31.13 o
  12  17   2       26.18       15.38     32.14 o
  -9  18   2       75.54       68.91     43.18 o
  -8  18   2      104.37       93.86     29.70 o
  -7  18   2       18.14       24.35     23.09 o
  -6  18   2      120.69       73.01     25.21 o
  -5  18   2      112.54       75.27     23.74 o
  -4  18   2      270.80      317.75     48.36 o
  -3  18   2     1604.23     1619.13     67.23 o
  -2  18   2      693.59      672.75     41.94 o
  -1  18   2        3.87       12.07     16.23 o
   0  18   2      552.21      555.41     41.90 o
   1  18   2      689.09      711.96     52.02 o
   2  18   2      219.78      251.35     28.66 o
   3  18   2      166.43      133.94     29.58 o
   4  18   2        6.65       34.54     18.86 o
   5  18   2      215.48      168.92     25.90 o
   6  18   2      413.76      475.25     37.94 o
   7  18   2       73.83       38.84     21.49 o
   8  18   2      363.69      332.93     36.79 o
   9  18   2      155.17      114.35     85.94 o
  10  18   2      111.06      137.71     35.68 o
  11  18   2       77.62       36.95     32.60 o
  -9  19   2       28.26       15.60     36.58 o
  -8  19   2      658.60      743.14     82.12 o
  -7  19   2       53.48       42.25     25.70 o
  -6  19   2       54.57       39.77     23.16 o
  -5  19   2        7.86        1.41     19.56 o
  -4  19   2      453.25      492.04     43.90 o
  -3  19   2       74.65       99.53     24.34 o
  -2  19   2       45.69       48.66     19.56 o
  -1  19   2       44.16       49.82     19.60 o
   0  19   2      363.28      357.68     66.60 o
   1  19   2      229.46      251.26     38.44 o
   2  19   2       85.72       60.51     29.58 o
   3  19   2       60.74       27.37     21.29 o
   4  19   2       83.92       46.24     20.09 o
   5  19   2       24.49       39.05     27.40 o
   6  19   2      791.91      905.87     75.87 o
   7  19   2      477.07      479.38     41.25 o
   8  19   2       12.87      -10.71     22.53 o
   9  19   2       78.80       85.45     27.60 o
  10  19   2      281.93      361.02     50.70 o
  11  19   2        0.75       -4.03     32.70 o
  -8  20   2        0.51       68.37     42.69 o
  -7  20   2      102.15      118.26     36.87 o
  -6  20   2       79.15      105.47     30.49 o
  -5  20   2       53.56       26.55     23.39 o
  -4  20   2      179.07      199.40     43.88 o
  -3  20   2      293.71      321.11     42.05 o
  -2  20   2       97.27       88.44     24.61 o
  -1  20   2      112.49      115.27     25.13 o
   0  20   2       24.26       30.52     27.99 o
   1  20   2      647.10      695.22     57.49 o
   2  20   2       43.94       61.70     28.52 o
   3  20   2       16.14        6.46     20.24 o
   4  20   2        6.70       17.30     20.33 o
   5  20   2     1240.02     1315.66     59.41 o
   6  20   2        3.22      -10.56     21.03 o
   7  20   2       12.90      -33.01     21.33 o
   8  20   2       53.28       64.42     26.39 o
   9  20   2        3.47       11.51     31.06 o
  10  20   2       15.07       31.12     34.77 o
  -7  21   2       71.50       32.12     47.25 o
  -6  21   2       25.61        6.21     27.38 o
  -5  21   2      109.80       84.48     28.29 o
  -4  21   2       36.54       54.63     26.14 o
  -3  21   2       53.32       37.87     24.34 o
  -2  21   2        6.25        0.92     19.07 o
  -1  21   2      111.96       70.79     23.99 o
   0  21   2     1120.21     1321.52     80.01 o
   1  21   2        4.31        9.04     26.98 o
   2  21   2        4.69       -0.52     26.66 o
   3  21   2      197.96      160.96     29.73 o
   4  21   2       23.26       16.39     22.23 o
   5  21   2       14.03       18.01     22.76 o
   6  21   2       30.38       83.77     27.69 o
   7  21   2        4.24       16.89     23.50 o
   8  21   2        9.84      -32.94     27.06 o
   9  21   2        7.09      -10.55     31.20 o
  -5  22   2      385.80      470.72     54.62 o
  -4  22   2        1.63      -14.01     25.85 o
  -3  22   2       83.04       55.69     34.99 o
  -2  22   2        2.31       14.22     23.38 o
  -1  22   2        1.41        9.40     31.37 o
   0  22   2        7.83       27.73     29.17 o
   1  22   2     1266.48     1367.93    151.03 o
   2  22   2       18.93        7.50     29.50 o
   3  22   2       46.32        7.91     29.57 o
   4  22   2      109.93       97.30     28.03 o
   5  22   2       77.35       52.45     26.59 o
   6  22   2        2.21       -4.71     29.43 o
   7  22   2       37.99       17.28     36.22 o
  -3  23   2       79.12       77.92     33.30 o
  -2  23   2       87.00       56.75     53.72 o
  -1  23   2       93.35      176.36     58.92 o
   0  23   2      430.03      559.05     87.50 o
   1  23   2      311.97      301.98     70.54 o
   2  23   2       54.75       98.99     54.22 o
   3  23   2      157.39       85.51     53.04 o
   4  23   2      159.14      138.82     55.30 o
   5  23   2      157.96      134.04     52.95 o
   6  23   2       55.51       57.10     36.71 o
  -1  24   2        9.31       53.18     52.45 o
   0  24   2      595.32      877.35    106.00 o
   1  24   2       53.16       59.46     55.03 o
   2  24   2      141.91      130.46     61.00 o
   3  24   2       10.43       46.17     55.62 o
  -2 -24   3      734.37      859.72     99.35 o
  -1 -24   3      577.35      620.82     90.03 o
   0 -24   3       10.04      -13.29     49.15 o
  -5 -23   3      439.51      457.95     55.62 o
  -4 -23   3      156.36      213.87     43.17 o
  -3 -23   3      699.87      738.94     61.54 o
  -2 -23   3       57.53      119.97     53.45 o
  -1 -23   3      170.27       53.09     50.74 o
   0 -23   3       53.81       63.40     52.23 o
   1 -23   3      367.05      416.02     79.45 o
   2 -23   3      287.72      246.40     65.79 o
  -7 -22   3       39.93       55.06     35.15 o
  -6 -22   3       12.73       31.08     31.38 o
  -5 -22   3      355.06      397.28     60.23 o
  -4 -22   3      119.17       78.93     28.29 o
  -3 -22   3       40.07       23.78     23.29 o
  -2 -22   3      103.45       68.13     27.58 o
  -1 -22   3        0.43      -15.58     29.27 o
   0 -22   3      155.20       95.83     35.86 o
   1 -22   3      151.99      242.34     45.32 o
   2 -22   3       28.38       39.46     35.40 o
   3 -22   3       32.63        6.08     23.62 o
   4 -22   3        4.03       55.39     40.79 o
   5 -22   3       48.00       -5.02     37.35 o
  -8 -21   3        1.80       17.16     30.59 o
  -7 -21   3       95.35       68.84     33.35 o
  -6 -21   3       21.54       22.76     24.22 o
  -5 -21   3       26.94        9.73     19.21 o
  -4 -21   3       15.43        7.67     19.46 o
  -3 -21   3        8.80       20.15     19.01 o
  -2 -21   3      229.18      236.14     32.03 o
  -1 -21   3       63.82       99.03     31.73 o
   0 -21   3       38.22       78.32     58.22 o
   1 -21   3      656.13      615.80    128.33 o
   2 -21   3       57.23       40.15     30.61 o
   3 -21   3        5.82       34.25     23.01 o
   4 -21   3        4.72       -9.53     27.43 o
   5 -21   3       89.16      103.61     35.60 o
   6 -21   3      131.23      156.10     47.53 o
  -9 -20   3       76.70      131.75     38.94 o
  -8 -20   3       57.98       77.54     40.72 o
  -7 -20   3       91.93       69.01     26.36 o
  -6 -20   3      211.97      222.01     29.77 o
  -5 -20   3        1.53        8.65     18.01 o
  -4 -20   3       20.46       11.85     17.35 o
  -3 -20   3      142.13      146.27     27.22 o
  -2 -20   3       78.47       39.21     18.25 o
  -1 -20   3      218.30      163.90     26.99 o
   0 -20   3      190.32      171.02     34.94 o
   1 -20   3      110.48      114.64     30.16 o
   2 -20   3      454.19      539.43     59.34 o
   3 -20   3        2.78        7.55     20.28 o
   4 -20   3       36.87       33.70     23.49 o
   5 -20   3      228.42      221.89     40.66 o
   6 -20   3      103.34      113.84     36.33 o
   7 -20   3      196.02      220.99     56.48 o
   8 -20   3       89.05       99.80     48.84 o
 -10 -19   3       15.11       38.46     33.82 o
  -9 -19   3        0.07       12.26     28.45 o
  -8 -19   3      100.04       63.45     33.37 o
  -7 -19   3        2.09        7.54     22.25 o
  -6 -19   3       32.17       40.61     21.37 o
  -5 -19   3      435.46      449.53     33.93 o
  -4 -19   3        1.47       -1.67     15.76 o
  -3 -19   3      540.41      569.55     64.89 o
  -2 -19   3        4.50       13.05     16.08 o
  -1 -19   3        1.11        5.58     15.44 o
   0 -19   3        0.47        6.35     21.95 o
   1 -19   3      795.47      855.45     59.67 o
   2 -19   3      306.64      325.19     32.32 o
   3 -19   3      169.57      156.29     27.12 o
   4 -19   3      156.52      167.14     37.70 o
   5 -19   3       16.20       11.14     26.18 o
   6 -19   3      481.08      476.38     52.03 o
   7 -19   3       11.35       43.82     37.26 o
   8 -19   3      224.66      244.10     59.33 o
   9 -19   3       66.29       27.90     38.39 o
 -11 -18   3       29.71       63.74     32.82 o
 -10 -18   3       75.50       76.91     34.29 o
  -9 -18   3       77.61       71.19     32.19 o
  -8 -18   3       35.73       38.60     22.57 o
  -7 -18   3       42.36       49.15     21.85 o
  -6 -18   3       26.02       36.94     19.53 o
  -5 -18   3        9.79       14.69     18.07 o
  -4 -18   3      636.54      613.96     42.04 o
  -3 -18   3      102.22      122.96     20.59 o
  -2 -18   3      246.60      242.30     24.28 o
  -1 -18   3      191.15      129.83     20.05 o
   0 -18   3      209.76      199.61     22.64 o
   1 -18   3     1131.80     1295.12     74.17 o
   2 -18   3      240.50      264.10     28.80 o
   3 -18   3       30.07       66.56     21.75 o
   4 -18   3      107.51       84.66     23.91 o
   5 -18   3      854.62      977.49     79.19 o
   6 -18   3      207.93      214.13     38.66 o
   7 -18   3       26.24       32.55     29.03 o
   8 -18   3        0.40       20.03     38.62 o
   9 -18   3       47.27      105.86     47.25 o
 -12 -17   3       44.01       15.86     48.68 o
 -11 -17   3      155.72       92.05     35.03 o
 -10 -17   3        2.16      -23.15     24.73 o
  -9 -17   3      425.72      393.02     32.80 o
  -8 -17   3      433.72      412.64     32.12 o
  -7 -17   3       38.90        0.57     16.01 o
  -6 -17   3      344.27      366.83     37.00 o
  -5 -17   3      153.95      113.37     19.02 o
  -4 -17   3       66.65       72.61     17.08 o
  -3 -17   3      771.05      755.12     32.08 o
  -2 -17   3        0.34      -10.40     12.14 o
  -1 -17   3     1021.99      996.24     41.40 o
   0 -17   3      839.80      838.34     36.99 o
   1 -17   3      195.06      190.94     21.25 o
   2 -17   3      342.60      374.27     31.24 o
   3 -17   3        4.47        9.71     16.50 o
   4 -17   3      382.39      529.44     38.25 o
   5 -17   3     1502.49     1563.15     64.13 o
   6 -17   3      812.51     1040.60     90.76 o
   7 -17   3      845.16      879.18     63.74 o
   8 -17   3       74.51      135.39     45.22 o
   9 -17   3       51.60       -0.63     34.82 o
  10 -17   3       58.41       69.91     44.59 o
 -12 -16   3        1.00       26.44     24.28 o
 -11 -16   3      214.58      220.13     28.36 o
 -10 -16   3      215.74      196.24     23.35 o
  -9 -16   3       14.07       10.89     14.89 o
  -8 -16   3     1090.63     1142.77     40.19 o
  -7 -16   3       62.37       53.41     23.63 o
  -6 -16   3      445.10      459.49     26.11 o
  -5 -16   3        0.10        2.67     12.18 o
  -4 -16   3      934.25      920.35     34.05 o
  -3 -16   3        0.15       -7.02     11.79 o
  -2 -16   3     1785.73     1757.64     46.09 o
  -1 -16   3        4.53       15.30     11.01 o
   0 -16   3      946.33     1034.22     33.56 o
   1 -16   3      810.62      827.85     28.16 o
   2 -16   3      111.81      114.77     16.02 o
   3 -16   3       45.64       50.14     15.76 o
   4 -16   3      539.09      520.37     31.68 o
   5 -16   3       12.81       42.04     19.31 o
   6 -16   3     1131.42     1203.15     98.15 o
   7 -16   3        6.74       21.49     32.76 o
   8 -16   3      232.09      300.21     57.79 o
   9 -16   3      753.09      834.08     86.37 o
  10 -16   3        0.87       12.84     36.49 o
  11 -16   3      206.31      361.53     69.95 o
 -13 -15   3      265.62      260.56     36.78 o
 -12 -15   3        2.95       -1.27     19.12 o
 -11 -15   3       10.48       -4.88     17.14 o
 -10 -15   3      161.80      157.01     20.64 o
  -9 -15   3      465.22      462.11     28.06 o
  -8 -15   3       44.62       43.69     14.05 o
  -7 -15   3      520.32      522.85     27.02 o
  -6 -15   3      136.98      153.64     19.78 o
  -5 -15   3      413.06      411.15     38.75 o
  -4 -15   3      880.87      920.00     32.05 o
  -3 -15   3        3.48        8.43      8.45 o
  -2 -15   3       19.02       10.73      7.63 o
  -1 -15   3     1622.44     1691.95     38.79 o
   0 -15   3       60.99       64.04     10.04 o
   1 -15   3     2232.76     2345.08     47.79 o
   2 -15   3       52.26       46.68     12.38 o
   3 -15   3       27.55       16.13     11.66 o
   4 -15   3      254.53      274.88     23.90 o
   5 -15   3     1372.50     1421.84     49.53 o
   6 -15   3        1.26       20.54     21.47 o
   7 -15   3     1174.46     1287.95     71.16 o
   8 -15   3       24.10       24.12     26.80 o
   9 -15   3       29.57        7.73     34.05 o
  10 -15   3      324.03      415.80     70.77 o
  11 -15   3        7.75        4.39     37.17 o
  12 -15   3       15.54      -19.31     40.88 o
 -13 -14   3       18.48       -4.24     20.59 o
 -12 -14   3      275.03      279.33     43.55 o
 -11 -14   3      541.33      557.05     31.38 o
 -10 -14   3        0.94      -24.39     12.19 o
  -9 -14   3      334.25      313.12     23.88 o
  -8 -14   3      189.16      192.86     24.10 o
  -7 -14   3      260.54      251.67     20.06 o
  -6 -14   3      705.58      647.77     34.38 o
  -5 -14   3      186.36      154.24     15.08 o
  -4 -14   3      786.89      787.00     26.17 o
  -3 -14   3        6.16       10.31      8.37 o
  -2 -14   3       88.67       86.54     11.49 o
  -1 -14   3       87.39       96.58     10.04 o
   0 -14   3     2788.03     2855.20     41.54 o
   1 -14   3      816.15      832.87     22.11 o
   2 -14   3     3434.27     3528.08     58.28 o
   3 -14   3      411.80      385.87     23.88 o
   4 -14   3       57.50       53.51     14.25 o
   5 -14   3      584.66      581.82     31.99 o
   6 -14   3      299.17      303.77     26.53 o
   7 -14   3      131.43       99.60     29.27 o
   8 -14   3      886.97     1064.56     66.91 o
   9 -14   3       15.53       34.57     18.74 o
  10 -14   3      385.43      455.41     69.55 o
  11 -14   3       58.06       12.34     34.55 o
  12 -14   3      110.07      133.04     49.83 o
 -14 -13   3       56.94       52.10     27.13 o
 -13 -13   3        4.49       12.68     18.90 o
 -12 -13   3       30.66       32.47     18.03 o
 -11 -13   3       20.79       37.49     15.45 o
 -10 -13   3       99.07       98.70     17.30 o
  -9 -13   3       36.73       33.14     13.73 o
  -8 -13   3        2.13       11.15     10.56 o
  -7 -13   3      896.28      878.64     31.01 o
  -6 -13   3       32.27       38.48     10.91 o
  -5 -13   3     2526.84     2515.91     50.44 o
  -4 -13   3      401.46      395.68     18.88 o
  -3 -13   3       11.13        7.01      7.89 o
  -2 -13   3     3750.19     3914.68     62.43 o
  -1 -13   3     2269.57     2314.75     38.78 o
   0 -13   3       43.84       47.36      6.96 o
   1 -13   3      478.34      488.09     14.95 o
   2 -13   3      581.28      652.45     19.63 o
   3 -13   3      123.07      156.25     20.71 o
   4 -13   3       10.08        4.48     10.37 o
   5 -13   3       53.69       49.61     15.02 o
   6 -13   3      137.91      116.13     19.07 o
   7 -13   3       42.91       45.95     22.55 o
   8 -13   3       24.42       12.13     22.24 o
   9 -13   3      587.30      561.87     37.87 o
  10 -13   3        1.15      -15.60     31.25 o
  11 -13   3      111.97       77.69     45.90 o
  12 -13   3       25.32       68.19     41.87 o
  13 -13   3        8.35       17.77     42.73 o
 -14 -12   3        9.25       15.16     23.42 o
 -13 -12   3       81.84       61.04     21.33 o
 -12 -12   3      113.68      126.27     19.78 o
 -11 -12   3      131.50      141.95     18.66 o
 -10 -12   3       40.17       40.98     14.36 o
  -9 -12   3        4.03        6.24     11.35 o
  -8 -12   3        1.17        5.47      9.77 o
  -7 -12   3     1210.02     1238.14     39.93 o
  -6 -12   3        5.97        6.81      8.62 o
  -5 -12   3      254.30      228.50     15.17 o
  -4 -12   3      137.73      110.12     11.49 o
  -3 -12   3     3696.18     3602.71     61.75 o
  -2 -12   3      643.80      709.75     21.94 o
  -1 -12   3      711.73      746.13     20.21 o
   0 -12   3      241.85      263.95     10.95 o
   1 -12   3       39.72       37.69      6.28 o
   2 -12   3      233.58      246.86     11.76 o
   3 -12   3       22.65        5.88      6.60 o
   4 -12   3      996.71     1119.15     34.25 o
   5 -12   3      517.20      442.87     23.75 o
   6 -12   3      267.69      263.44     22.95 o
   7 -12   3       15.92        3.73     15.87 o
   8 -12   3      431.39      472.29     33.18 o
   9 -12   3       71.74       78.36     18.00 o
  10 -12   3      519.56      464.89     43.07 o
  11 -12   3      369.21      479.10     45.70 o
  12 -12   3       96.03       45.87     28.13 o
  13 -12   3      197.35      227.72     41.61 o
 -14 -11   3        0.19       14.73     25.63 o
 -13 -11   3       17.72       -9.30     16.56 o
 -12 -11   3      251.22      250.05     23.02 o
 -11 -11   3      222.65      207.94     20.48 o
 -10 -11   3        0.20       -0.36     11.40 o
  -9 -11   3      555.44      560.39     24.32 o
  -8 -11   3     1784.39     1763.03     40.76 o
  -7 -11   3      625.56      571.79     28.63 o
  -6 -11   3      382.87      364.69     17.85 o
  -5 -11   3       94.96       91.79     10.72 o
  -4 -11   3      595.34      532.71     19.19 o
  -3 -11   3      288.52      281.34     14.63 o
  -2 -11   3       61.73       48.12      8.31 o
  -1 -11   3     1827.16     1854.46     31.86 o
   0 -11   3     2146.07     2081.77     30.98 o
   1 -11   3     2250.78     2286.11     33.34 o
   2 -11   3       42.99       31.79      6.30 o
   3 -11   3     2959.69     3106.60     47.83 o
   4 -11   3      605.79      608.43     20.33 o
   5 -11   3     2077.59     2108.68     71.98 o
   6 -11   3      247.51      236.52     17.45 o
   7 -11   3      253.36      260.61     22.87 o
   8 -11   3      888.44      904.54     42.60 o
   9 -11   3       21.72       22.94     14.27 o
  10 -11   3      116.25      118.83     19.02 o
  11 -11   3      276.91      283.62     38.12 o
  12 -11   3        7.92       -4.77     23.38 o
  13 -11   3      385.33      409.28     47.88 o
 -15 -10   3       20.50       19.13     34.12 o
 -14 -10   3      436.97      413.72     38.38 o
 -13 -10   3        7.03        2.61     15.81 o
 -12 -10   3       11.40       10.45     13.79 o
 -11 -10   3        1.26       22.41     12.68 o
 -10 -10   3      786.21      832.41     54.30 o
  -9 -10   3        2.79        2.20      9.35 o
  -8 -10   3     1383.26     1442.10     35.37 o
  -7 -10   3      793.80      731.06     30.58 o
  -6 -10   3      177.23      156.63     12.64 o
  -5 -10   3     2207.38     2030.96     40.36 o
  -4 -10   3     1415.51     1310.11     29.86 o
  -3 -10   3        0.21        6.81      5.83 o
  -2 -10   3     4202.87     4158.78     65.79 o
  -1 -10   3     1100.98     1028.53     21.21 o
   0 -10   3     5113.65     5059.56     59.54 o
   1 -10   3     2833.67     2861.01     36.67 o
   2 -10   3       21.45       26.76      5.25 o
   3 -10   3      240.70      245.29     11.91 o
   4 -10   3     3108.50     3209.28     49.54 o
   5 -10   3        0.69        0.25      6.26 o
   6 -10   3      549.45      618.44     22.60 o
   7 -10   3      692.26      743.89     29.72 o
   8 -10   3      755.35      795.12     39.72 o
   9 -10   3       60.29       39.78     14.53 o
  10 -10   3      223.20      222.25     22.28 o
  11 -10   3       21.57       -9.78     30.23 o
  12 -10   3       21.13       33.40     25.55 o
  13 -10   3      252.11      269.37     40.73 o
  14 -10   3      589.54      715.56     58.94 o
 -15  -9   3      492.08      556.33     54.59 o
 -14  -9   3        9.48       15.86     21.09 o
 -13  -9   3      611.21      563.29     34.05 o
 -12  -9   3      278.31      261.93     22.13 o
 -11  -9   3      368.93      366.34     23.53 o
 -10  -9   3      129.94      127.05     20.13 o
  -9  -9   3      755.32      762.74     24.07 o
  -8  -9   3        2.47       12.75      7.41 o
  -7  -9   3     1406.74     1388.28     35.51 o
  -6  -9   3     1065.97     1032.22     26.60 o
  -5  -9   3     3031.76     2886.49     50.65 o
  -4  -9   3      906.40      900.08     23.14 o
  -3  -9   3     1190.24     1083.25     25.09 o
  -2  -9   3      237.64      232.59     11.73 o
  -1  -9   3     7983.54     7876.25    110.74 o
   0  -9   3      426.59      410.85     11.96 o
   1  -9   3     7075.76     7423.49     79.81 o
   2  -9   3      584.91      535.07     12.37 o
   3  -9   3        3.12        2.21      4.42 o
   4  -9   3      631.73      667.14     17.40 o
   5  -9   3      931.98     1003.99     21.43 o
   6  -9   3     1532.69     1576.74     31.01 o
   7  -9   3      681.51      721.89     24.58 o
   8  -9   3     1765.35     1746.25     45.54 o
   9  -9   3     2506.16     2477.98     66.45 o
  10  -9   3       43.90       42.91     15.51 o
  11  -9   3       13.65       15.74     21.08 o
  12  -9   3       62.65       65.34     44.90 o
  13  -9   3      311.13      385.61    113.05 o
  14  -9   3        2.83       30.90     26.66 o
 -15  -8   3        1.18      -10.46     23.36 o
 -14  -8   3      415.20      454.25     37.97 o
 -13  -8   3      391.02      426.63     27.79 o
 -12  -8   3       66.49       47.68     13.83 o
 -11  -8   3      124.70      129.05     16.33 o
 -10  -8   3       90.88       91.36     11.99 o
  -9  -8   3      260.67      261.01     14.64 o
  -8  -8   3     1103.48     1062.02     30.04 o
  -7  -8   3       28.53       17.71      6.81 o
  -6  -8   3     3137.58     3063.19     49.12 o
  -5  -8   3      816.97      808.50     20.03 o
  -4  -8   3     3638.46     3770.78     59.88 o
  -3  -8   3     1309.27     1075.82     24.06 o
  -2  -8   3     1373.85     1354.21     27.51 o
  -1  -8   3      157.74      195.80     11.36 o
   0  -8   3     1111.62     1022.28     20.14 o
   1  -8   3     1106.50     1001.77     19.70 o
   2  -8   3     2097.53     2139.60     31.41 o
   3  -8   3     5642.76     5805.70     66.88 o
   4  -8   3     1843.87     1807.18     27.99 o
   5  -8   3      669.62      692.14     14.45 o
   6  -8   3       47.46       49.73      7.30 o
   7  -8   3      516.17      545.35     19.38 o
   8  -8   3     1578.75     1629.81     51.81 o
   9  -8   3      107.88       73.93     11.65 o
  10  -8   3     1538.46     1551.01     49.22 o
  11  -8   3       13.66       19.46     19.44 o
  12  -8   3      209.49      217.75     35.39 o
  13  -8   3      129.08      174.51     37.24 o
  14  -8   3      290.12      340.82     61.59 o
 -15  -7   3       29.29      -25.48     27.88 o
 -14  -7   3       56.46       37.32     20.35 o
 -13  -7   3        4.97        3.26     12.14 o
 -12  -7   3       67.50       44.95     16.98 o
 -11  -7   3       38.50       34.11     10.42 o
 -10  -7   3      377.37      360.20     16.82 o
  -9  -7   3      276.95      245.52     15.52 o
  -8  -7   3     1643.99     1618.94     29.32 o
  -7  -7   3      745.98      747.83     17.91 o
  -6  -7   3      867.23     1007.78     21.58 o
  -5  -7   3     1534.07     1498.88     26.28 o
  -4  -7   3     2433.91     2306.64     37.00 o
  -3  -7   3     5208.25     5130.21     74.77 o
  -2  -7   3     1173.70     1167.62     26.57 o
  -1  -7   3     1534.34     1704.84     37.86 o
   0  -7   3        7.38       14.70      4.24 o
   1  -7   3     4718.50     4724.97     80.49 o
   2  -7   3     1180.18     1198.51     21.65 o
   3  -7   3     5459.63     5271.95     60.67 o
   4  -7   3       26.97       24.96      4.30 o
   5  -7   3     3470.15     3419.74     41.72 o
   6  -7   3       49.36       43.12      5.55 o
   7  -7   3     2484.09     2590.85     37.56 o
   8  -7   3       75.95       63.54      9.58 o
   9  -7   3     1342.71     1394.87     37.18 o
  10  -7   3      284.78      321.63     21.26 o
  11  -7   3      117.04      132.15     26.72 o
  12  -7   3      156.71      166.33     31.97 o
  13  -7   3       11.47       17.41     23.54 o
  14  -7   3      364.14      414.17     64.66 o
  15  -7   3       10.63        0.50     35.00 o
 -15  -6   3        6.22       16.62     21.59 o
 -14  -6   3        1.83        3.68     16.28 o
 -13  -6   3      319.78      368.41     22.88 o
 -12  -6   3        7.65       18.15     11.47 o
 -11  -6   3      252.35      226.15     18.37 o
 -10  -6   3      646.52      680.40     21.35 o
  -9  -6   3     1643.14     1751.09     35.11 o
  -8  -6   3      407.09      396.05     14.22 o
  -7  -6   3      287.75      288.61     14.74 o
  -6  -6   3     1548.26     1487.67     28.67 o
  -5  -6   3       20.26       12.53      4.62 o
  -4  -6   3      846.37      739.11     15.77 o
  -3  -6   3     1763.45     1850.77     32.42 o
  -2  -6   3     1579.07     1505.77     33.53 o
  -1  -6   3     2159.89     2464.21     48.38 o
   0  -6   3      321.97      391.53     12.16 o
   1  -6   3      485.50      570.20     14.54 o
   2  -6   3     4310.20     4278.14     58.84 o
   3  -6   3     1599.95     1582.36     25.85 o
   4  -6   3     6684.24     6282.53     69.51 o
   5  -6   3     2819.26     2929.57     34.62 o
   6  -6   3     1190.61     1217.79     19.73 o
   7  -6   3        8.77        8.87      4.89 o
   8  -6   3     2098.26     2021.78     35.08 o
   9  -6   3     1219.61     1067.62     32.02 o
  10  -6   3      726.24      748.48     29.87 o
  11  -6   3      166.59      123.89     21.73 o
  12  -6   3      692.71      817.49     52.70 o
  13  -6   3      159.04      104.23     37.17 o
  14  -6   3       94.67      100.16     44.00 o
  15  -6   3       91.04       66.29     40.97 o
 -15  -5   3       76.39       65.06     23.32 o
 -14  -5   3      596.96      578.98     35.44 o
 -13  -5   3       98.72       73.54     18.30 o
 -12  -5   3      487.44      546.12     45.50 o
 -11  -5   3      116.45       94.48     18.24 o
 -10  -5   3        1.85      -10.12      6.73 o
  -9  -5   3     2022.68     1997.74     34.26 o
  -8  -5   3     1805.65     1843.08     36.55 o
  -7  -5   3       12.61       20.25      5.50 o
  -6  -5   3      121.30      126.43      8.43 o
  -5  -5   3      982.39      889.88     19.45 o
  -4  -5   3        8.26       20.51      4.22 o
  -3  -5   3     2180.93     2026.26     33.47 o
  -2  -5   3     2395.73     2551.68     43.22 o
  -1  -5   3    15389.78    15547.11    429.67 o
   0  -5   3    11477.64    11588.87    158.25 o
   1  -5   3      184.40      188.29      7.52 o
   2  -5   3     1580.89     1707.94     24.78 o
   3  -5   3     3659.97     3765.52     49.31 o
   4  -5   3      415.37      403.93     17.77 o
   5  -5   3     1889.06     1852.69     27.14 o
   6  -5   3      264.09      273.33      9.22 o
   7  -5   3     1071.08      983.87     18.81 o
   8  -5   3        0.29        6.52      5.67 o
   9  -5   3       21.01       35.02      8.65 o
  10  -5   3      381.49      340.68     21.52 o
  11  -5   3      299.67      305.98     33.03 o
  12  -5   3       42.22       55.72     29.15 o
  13  -5   3      668.25      727.68     72.85 o
  14  -5   3       12.65       -9.86     28.80 o
  15  -5   3       24.93       21.62     35.00 o
 -16  -4   3       36.66       26.86     34.46 o
 -15  -4   3       68.97       71.06     26.50 o
 -14  -4   3       31.37       43.51     15.90 o
 -13  -4   3      459.70      449.37     24.91 o
 -12  -4   3      209.78      204.97     18.57 o
 -11  -4   3       66.52       52.12     11.72 o
 -10  -4   3       47.43       43.50     13.01 o
  -9  -4   3      897.85      888.87     21.18 o
  -8  -4   3      842.01      811.40     22.90 o
  -7  -4   3      593.88      610.80     15.52 o
  -6  -4   3     1511.21     1485.94     26.22 o
  -5  -4   3     2204.53     1998.93     32.75 o
  -4  -4   3      565.85      597.90     16.43 o
  -3  -4   3     3936.49     4164.76     59.62 o
  -2  -4   3    12946.26    12862.14    188.25 o
  -1  -4   3      249.89      278.42      9.37 o
   0  -4   3    18373.67    18168.72    241.67 o
   1  -4   3      416.83      488.74     11.59 o
   2  -4   3      112.95      134.04      6.64 o
   3  -4   3     3636.13     3886.19     47.42 o
   4  -4   3     4521.98     4330.22     50.22 o
   5  -4   3      978.28      914.65     17.54 o
   6  -4   3     3225.69     3245.03     38.96 o
   7  -4   3      274.74      310.74     10.42 o
   8  -4   3     1146.05     1121.11     23.71 o
   9  -4   3      396.43      419.16     19.83 o
  10  -4   3        8.36       10.65      8.02 o
  11  -4   3      219.32      242.39     34.34 o
  12  -4   3      616.28      590.99     38.06 o
  13  -4   3      119.13      163.02     41.87 o
  14  -4   3      160.82      191.19     47.25 o
  15  -4   3       39.58       25.59     35.54 o
 -16  -3   3       11.01       19.31     33.42 o
 -15  -3   3      105.48      110.13     47.44 o
 -14  -3   3      606.41      714.19     30.77 o
 -13  -3   3      175.76      170.88     19.64 o
 -12  -3   3      650.90      692.17     35.31 o
 -11  -3   3       57.38       36.43     10.48 o
 -10  -3   3      794.87      811.80     22.81 o
  -9  -3   3      542.84      574.01     20.96 o
  -8  -3   3       13.11        1.25      5.60 o
  -7  -3   3     1830.05     1641.09     33.79 o
  -6  -3   3      823.48      814.42     19.07 o
  -5  -3   3      247.00      219.47     12.60 o
  -4  -3   3       57.83       88.18      6.41 o
  -3  -3   3     2238.95     2213.11     40.65 o
  -2  -3   3     4348.21     4656.83     73.74 o
  -1  -3   3     1039.78     1229.49     21.53 o
   0  -3   3    36349.30    39270.84    548.36 o
   1  -3   3       60.06       74.07      4.12 o
   2  -3   3     5510.81     5673.13     61.13 o
   3  -3   3     2441.59     2593.55     38.39 o
   4  -3   3     1076.93     1221.57     20.28 o
   5  -3   3        5.20       18.37      3.74 o
   6  -3   3     4088.41     4061.76     46.55 o
   7  -3   3     2390.93     2390.73     33.39 o
   8  -3   3     1363.21     1378.34     25.01 o
   9  -3   3      677.70      719.19     19.61 o
  10  -3   3        9.75       18.06      9.35 o
  11  -3   3      122.42      114.62     17.26 o
  12  -3   3       96.95       87.52     20.91 o
  13  -3   3      150.39      108.16     23.90 o
  14  -3   3       10.39       37.62     35.09 o
  15  -3   3       35.59       48.07     36.81 o
  16  -3   3       75.27       61.09     44.41 o
 -16  -2   3      156.91      110.06     45.17 o
 -15  -2   3      257.73      236.43     37.21 o
 -14  -2   3      104.27       89.79     16.53 o
 -13  -2   3      232.13      295.71     21.39 o
 -12  -2   3      816.40      744.34     32.07 o
 -11  -2   3        2.16       -9.75      9.09 o
 -10  -2   3      194.74      200.69     13.30 o
  -9  -2   3     1300.51     1283.01     27.47 o
  -8  -2   3     2323.43     2240.92     34.93 o
  -7  -2   3     2881.16     2722.51     41.00 o
  -6  -2   3     5419.19     5144.11     70.71 o
  -5  -2   3    12228.96    12294.36    165.02 o
  -4  -2   3     4432.96     4654.35     67.07 o
  -3  -2   3      208.31      267.21     10.34 o
  -2  -2   3     2228.19     2315.96     35.47 o
  -1  -2   3     1269.23     1250.82     25.73 o
   0  -2   3     3535.18     3561.29     44.91 o
   1  -2   3       44.33       26.41      2.78 o
   2  -2   3     1334.07     1265.45     17.97 o
   3  -2   3        2.79        9.14      2.74 o
   4  -2   3      830.28      715.62     15.91 o
   5  -2   3        0.13        2.19      3.20 o
   6  -2   3     2023.97     2063.03     27.11 o
   7  -2   3      122.56      153.64      7.58 o
   8  -2   3     1812.76     1917.87     28.86 o
   9  -2   3      128.52      122.59     10.52 o
  10  -2   3       62.03       68.82      8.92 o
  11  -2   3       37.17       48.76     17.09 o
  12  -2   3        0.47      -15.42     14.64 o
  13  -2   3      107.89       64.40     26.95 o
  14  -2   3       23.87       11.15     21.57 o
  15  -2   3        3.90        8.86     31.11 o
  16  -2   3      181.45      215.20     54.72 o
 -16  -1   3       75.86      111.51     43.91 o
 -15  -1   3        0.57      -20.87     22.46 o
 -14  -1   3       87.99       88.51     16.86 o
 -13  -1   3       75.00       73.38     14.94 o
 -12  -1   3      117.88       86.07     13.86 o
 -11  -1   3     1003.83     1049.05     30.88 o
 -10  -1   3     1802.69     1883.34     48.39 o
  -9  -1   3      440.84      392.72     16.78 o
  -8  -1   3        4.12       10.11      6.33 o
  -7  -1   3     2103.97     2004.17     46.61 o
  -6  -1   3      184.22      173.60      9.24 o
  -5  -1   3     4269.15     3976.10     55.98 o
  -4  -1   3      303.58      418.62     10.08 o
  -3  -1   3     3910.01     3877.73     55.20 o
  -2  -1   3      341.68      412.44     12.55 o
  -1  -1   3      314.64      339.06      8.53 o
   0  -1   3     8196.90     8607.29     96.04 o
   1  -1   3    24453.62    25214.03    309.57 o
   2  -1   3    17379.98    18293.94    224.94 o
   3  -1   3    34778.02    34933.70    392.73 o
   4  -1   3     1849.63     1745.74     30.58 o
   5  -1   3        7.50       28.10      4.20 o
   6  -1   3      297.17      275.10      8.28 o
   7  -1   3     3271.99     3395.75     37.33 o
   8  -1   3     1502.78     1377.78     22.17 o
   9  -1   3      616.23      663.98     17.34 o
  10  -1   3     1968.12     2005.13     49.39 o
  11  -1   3      725.31      706.89     37.26 o
  12  -1   3      100.88       74.91     21.82 o
  13  -1   3      202.19      207.59     28.47 o
  14  -1   3       13.10        9.26     19.09 o
  15  -1   3       94.57       14.88     34.50 o
  16  -1   3       16.04        8.86     36.18 o
 -16   0   3      159.26      143.57     48.70 o
 -15   0   3      325.81      323.37     42.56 o
 -14   0   3       21.52       31.43     14.33 o
 -13   0   3      463.87      457.79     24.81 o
 -12   0   3      789.25      797.45     28.94 o
 -11   0   3        0.23       -0.85      9.31 o
 -10   0   3     1634.89     1630.85     40.94 o
  -9   0   3      284.21      288.11     14.99 o
  -8   0   3     1131.10     1088.05     25.07 o
  -7   0   3      665.19      718.07     24.06 o
  -6   0   3     1262.19     1193.77     23.60 o
  -5   0   3      284.22      274.34     10.11 o
  -4   0   3      845.49      804.54     15.18 o
  -3   0   3    11966.47    12408.24    142.58 o
  -2   0   3     3351.96     3622.68     53.92 o
  -1   0   3      727.61      731.83     21.87 o
   0   0   3        9.20       10.71      1.94 o
   1   0   3     1094.41     1130.73     20.20 o
   2   0   3     5525.28     5909.80     90.31 o
   3   0   3     2044.73     2150.68     37.94 o
   4   0   3     6682.36     6812.09     86.50 o
   5   0   3      173.87      160.91      7.08 o
   6   0   3     2336.94     2231.02     31.79 o
   7   0   3     1109.98     1111.70     16.29 o
   8   0   3     1736.27     1768.18     24.74 o
   9   0   3        5.90       11.34      5.33 o
  10   0   3     1100.89     1043.62     30.31 o
  11   0   3        7.13       15.12     12.65 o
  12   0   3     2308.28     2415.58     75.08 o
  13   0   3       37.50       35.04     22.46 o
  14   0   3      329.16      365.07     36.04 o
  15   0   3       37.02       37.35     37.17 o
  16   0   3       93.86       91.75     46.12 o
 -16   1   3        1.37      -14.06     33.96 o
 -15   1   3        9.95       11.95     24.92 o
 -14   1   3      631.23      630.77     42.80 o
 -13   1   3      443.22      452.17     24.84 o
 -12   1   3      403.64      460.18     30.90 o
 -11   1   3     1017.10      944.61     29.86 o
 -10   1   3     1200.20     1221.10     30.31 o
  -9   1   3      678.32      640.44     20.51 o
  -8   1   3      461.99      425.73     14.76 o
  -7   1   3     1540.55     1471.04     26.56 o
  -6   1   3     6439.27     5925.48     85.35 o
  -5   1   3      281.57      223.90     11.02 o
  -4   1   3     2502.30     2519.40     46.31 o
  -3   1   3    27871.59    27791.14    337.95 o
  -2   1   3    20507.77    21189.69    225.52 o
  -1   1   3    20826.82    21512.19    347.84 o
   0   1   3     7022.43     7326.38    124.17 o
   1   1   3       48.87       44.31      5.14 o
   2   1   3       10.56        1.95      2.67 o
   3   1   3     3801.12     3730.61     43.59 o
   4   1   3     9474.83    10072.69    114.78 o
   5   1   3     7012.85     6982.41     89.74 o
   6   1   3      734.05      782.04     13.87 o
   7   1   3     1083.75     1099.69     17.94 o
   8   1   3     2170.51     2140.68     29.43 o
   9   1   3       94.05       96.88      8.86 o
  10   1   3      812.41      863.94     25.54 o
  11   1   3     3744.58     3838.91     86.71 o
  12   1   3      314.08      290.84     28.28 o
  13   1   3      766.67      890.78     47.00 o
  14   1   3        1.67       -8.82     17.86 o
  15   1   3      152.62      114.99     42.78 o
  16   1   3      589.21      701.00     82.12 o
 -15   2   3      328.43      314.31     41.93 o
 -14   2   3        8.60       21.05     17.33 o
 -13   2   3        2.43        6.71     12.48 o
 -12   2   3       26.90       18.90     12.10 o
 -11   2   3       98.17      118.29     15.16 o
 -10   2   3      118.44      110.50     11.60 o
  -9   2   3       85.73       82.57      9.94 o
  -8   2   3       13.18        7.85      5.10 o
  -7   2   3      334.12      331.53     12.19 o
  -6   2   3     3231.42     3227.15     45.20 o
  -5   2   3      169.94      248.22     10.50 o
  -4   2   3        7.00       18.30      5.04 o
  -3   2   3     2433.22     2398.67     32.40 o
  -2   2   3     4055.28     3863.37     50.37 o
  -1   2   3      932.23     1087.63     15.83 o
   0   2   3    10239.39    10426.53    203.01 o
   1   2   3      319.91      286.71      7.43 o
   2   2   3      158.88      185.83      7.04 o
   3   2   3     3743.66     4287.65     56.30 o
   4   2   3     2600.32     2747.26     39.14 o
   5   2   3     3477.25     3358.41     44.53 o
   6   2   3     6826.29     6499.02     64.58 o
   7   2   3      114.41      111.31      7.41 o
   8   2   3      511.50      458.72     13.20 o
   9   2   3      447.95      417.66     15.38 o
  10   2   3     1261.89     1266.04     28.10 o
  11   2   3      160.48      145.80     21.86 o
  12   2   3      781.44      814.10     47.50 o
  13   2   3       64.62       36.73     19.65 o
  14   2   3       37.01       52.56     23.02 o
  15   2   3      117.13      100.84     42.73 o
  16   2   3      113.49       96.23     42.42 o
 -15   3   3       12.57      -14.25     23.95 o
 -14   3   3       15.50       11.43     19.43 o
 -13   3   3      244.26      221.03     22.23 o
 -12   3   3      401.96      378.82     24.38 o
 -11   3   3      528.39      510.50     25.30 o
 -10   3   3      274.05      246.31     19.69 o
  -9   3   3      122.85       95.55      9.52 o
  -8   3   3     4242.36     4369.51     61.47 o
  -7   3   3      768.89      749.30     22.17 o
  -6   3   3     6276.76     6060.06     76.51 o
  -5   3   3     1230.01     1190.49     20.60 o
  -4   3   3     4399.32     4255.93     52.16 o
  -3   3   3     1014.55     1049.53     17.55 o
  -2   3   3      678.02      736.34     12.93 o
  -1   3   3      327.33      364.26      9.63 o
   0   3   3    32108.88    34230.96    493.08 o
   1   3   3      191.60      284.26     11.10 o
   2   3   3     1097.99     1150.72     22.05 o
   3   3   3     1889.87     1931.05     28.82 o
   4   3   3       68.55       49.59      5.28 o
   5   3   3      285.10      281.40      8.34 o
   6   3   3     1733.72     1748.98     23.63 o
   7   3   3     4023.22     3795.07     46.89 o
   8   3   3      419.72      402.94     14.27 o
   9   3   3     1415.58     1329.73     25.96 o
  10   3   3      373.27      391.24     15.93 o
  11   3   3        5.17        4.64     10.61 o
  12   3   3      616.84      666.50     38.93 o
  13   3   3       89.45       80.60     21.98 o
  14   3   3      119.35       69.17     28.28 o
  15   3   3      424.55      561.09     71.81 o
  16   3   3        0.24      -33.60     31.43 o
 -15   4   3        5.05       13.24     26.28 o
 -14   4   3       27.51       26.89     18.65 o
 -13   4   3      410.91      413.17     27.38 o
 -12   4   3      446.76      408.06     25.47 o
 -11   4   3     2598.59     2656.61     59.78 o
 -10   4   3        3.46       -1.76      7.90 o
  -9   4   3      460.50      506.38     19.09 o
  -8   4   3     1078.33     1115.38     32.04 o
  -7   4   3       92.50       76.13      7.77 o
  -6   4   3     3737.80     3814.37     47.65 o
  -5   4   3     1921.00     1926.05     26.07 o
  -4   4   3     2029.25     1941.52     27.72 o
  -3   4   3     9426.94     9800.39    133.86 o
  -2   4   3      792.98      872.78     14.12 o
  -1   4   3     2349.38     2590.63     41.60 o
   0   4   3     8874.03     8738.35    116.72 o
   1   4   3       88.46       79.71      4.11 o
   2   4   3    13038.89    13198.96    192.24 o
   3   4   3     7123.24     7457.73    101.59 o
   4   4   3      799.69      823.40     20.14 o
   5   4   3      789.33      680.69     17.76 o
   6   4   3     3378.46     3321.63     50.17 o
   7   4   3       73.40       61.23      6.48 o
   8   4   3      627.64      625.25     23.71 o
   9   4   3      247.61      313.46     13.50 o
  10   4   3      154.39      184.10     11.98 o
  11   4   3        0.62       -0.19     10.98 o
  12   4   3      112.39      161.55     23.63 o
  13   4   3      181.20      150.55     29.89 o
  14   4   3      170.31      120.93     56.62 o
  15   4   3       14.64       -7.69     28.35 o
  16   4   3      325.74      342.40     63.76 o
 -15   5   3      381.55      368.79     46.97 o
 -14   5   3      204.70      263.07     37.47 o
 -13   5   3      505.45      438.67     31.42 o
 -12   5   3      152.42      116.79     18.14 o
 -11   5   3      128.19      128.32     23.43 o
 -10   5   3      942.03      939.52     26.97 o
  -9   5   3      101.20       89.42     11.96 o
  -8   5   3      225.42      186.57     12.33 o
  -7   5   3     2762.39     2651.12     37.93 o
  -6   5   3       92.97       85.07      7.11 o
  -5   5   3     1356.00     1329.91     21.42 o
  -4   5   3     3534.52     3587.24     45.76 o
  -3   5   3     3724.31     3699.16     45.53 o
  -2   5   3      753.23      617.16     10.74 o
  -1   5   3      131.57      130.09      7.67 o
   0   5   3    15461.19    15271.36    186.05 o
   1   5   3    13263.83    13274.69    176.18 o
   2   5   3     1263.64     1351.83     26.59 o
   3   5   3     1992.93     2066.07     33.59 o
   4   5   3       24.23       43.90      5.45 o
   5   5   3      359.24      361.88     13.09 o
   6   5   3      560.81      536.94     14.63 o
   7   5   3       21.61       16.23      6.23 o
   8   5   3     1072.39     1067.71     27.92 o
   9   5   3     1693.41     1695.42     38.65 o
  10   5   3       16.34        9.20      8.78 o
  11   5   3      202.95      259.91     28.10 o
  12   5   3      168.14      165.29     29.25 o
  13   5   3        3.94      -12.24     19.38 o
  14   5   3      495.39      553.96     49.46 o
  15   5   3      284.63      346.93     62.13 o
  16   5   3       10.27      -19.76     30.70 o
 -15   6   3       52.65       82.44     40.88 o
 -14   6   3      290.47      340.36     73.84 o
 -13   6   3      133.30      128.17     22.24 o
 -12   6   3      393.02      360.52     25.18 o
 -11   6   3      462.44      412.48     28.24 o
 -10   6   3      309.58      289.66     19.12 o
  -9   6   3       13.99        3.99      7.59 o
  -8   6   3     1234.63     1215.45     28.51 o
  -7   6   3     1509.39     1433.15     27.13 o
  -6   6   3     1989.16     1883.13     30.86 o
  -5   6   3     6089.22     6343.27     89.15 o
  -4   6   3     4089.69     3794.32     43.58 o
  -3   6   3     4019.32     3975.36     44.28 o
  -2   6   3     1590.96     1579.16     25.76 o
  -1   6   3      249.41      226.56      7.71 o
   0   6   3     1946.88     2164.79     29.77 o
   1   6   3    12697.20    13657.53    167.96 o
   2   6   3     3150.84     3145.90     44.19 o
   3   6   3      895.61     1038.86     20.22 o
   4   6   3     1329.04     1182.31     22.42 o
   5   6   3        0.93       -1.06      4.47 o
   6   6   3      545.51      521.57     14.69 o
   7   6   3      177.91      197.88     11.59 o
   8   6   3       53.59       44.93      8.17 o
   9   6   3     3140.54     3153.58     53.65 o
  10   6   3     1832.86     1897.95     46.85 o
  11   6   3      335.77      344.72     34.53 o
  12   6   3      541.65      580.68     54.06 o
  13   6   3       78.80       64.75     21.42 o
  14   6   3       18.47       33.49     25.97 o
  15   6   3        0.65       16.37     34.23 o
  16   6   3       16.11        5.79     33.78 o
 -15   7   3       28.91       82.66     44.45 o
 -14   7   3        5.40       12.48     25.16 o
 -13   7   3      101.62       87.04     20.94 o
 -12   7   3      101.96       83.08     17.02 o
 -11   7   3       49.21       43.29     13.04 o
 -10   7   3      305.60      320.59     20.19 o
  -9   7   3      721.47      684.51     23.31 o
  -8   7   3      761.39      746.45     23.84 o
  -7   7   3      859.58      841.94     21.90 o
  -6   7   3      376.41      397.07     14.81 o
  -5   7   3     3897.04     3883.63     51.37 o
  -4   7   3     2250.24     2334.49     26.74 o
  -3   7   3     1732.30     1581.02     21.51 o
  -2   7   3     4184.29     4143.78     50.59 o
  -1   7   3     3392.93     3369.35     39.86 o
   0   7   3     1567.20     1477.57     22.86 o
   1   7   3      158.40      172.69      7.52 o
   2   7   3      880.21      895.02     16.74 o
   3   7   3     2855.34     3050.36     48.23 o
   4   7   3      620.99      574.74     15.21 o
   5   7   3     2843.19     2661.20     42.23 o
   6   7   3      170.10      175.96      9.95 o
   7   7   3     1887.35     1843.34     34.91 o
   8   7   3      599.50      627.34     20.28 o
   9   7   3      556.18      564.78     20.63 o
  10   7   3      262.05      254.30     18.86 o
  11   7   3       98.57       91.63     21.18 o
  12   7   3        3.05       10.90     17.30 o
  13   7   3      130.59      143.37     25.25 o
  14   7   3        2.27      -14.54     22.87 o
  15   7   3       58.30       43.73     37.62 o
 -14   8   3        0.77      -56.57     29.98 o
 -13   8   3      141.65      151.37     32.32 o
 -12   8   3        6.19        3.26     12.70 o
 -11   8   3      542.02      484.83     25.09 o
 -10   8   3      328.58      282.77     19.41 o
  -9   8   3      356.55      328.02     17.99 o
  -8   8   3      844.20      765.62     28.51 o
  -7   8   3     2376.08     2320.10     42.93 o
  -6   8   3      214.12      193.98     11.64 o
  -5   8   3     1661.57     1677.93     30.79 o
  -4   8   3     3513.39     3365.49     45.59 o
  -3   8   3      591.42      691.08     13.05 o
  -2   8   3       52.28       47.11      4.14 o
  -1   8   3      412.04      314.99      8.23 o
   0   8   3     1191.94     1147.67     20.63 o
   1   8   3      159.67      144.51      6.73 o
   2   8   3     3689.37     3993.37     55.70 o
   3   8   3      844.58      704.06     18.67 o
   4   8   3     2528.01     2754.72     43.00 o
   5   8   3      256.90      282.40     12.38 o
   6   8   3     2444.56     2585.95     43.17 o
   7   8   3        2.15        0.34      6.35 o
   8   8   3      803.12      856.84     34.27 o
   9   8   3        1.87        5.74      8.09 o
  10   8   3       68.11       93.57     14.55 o
  11   8   3      661.47      720.56     41.60 o
  12   8   3       38.28       23.89     18.32 o
  13   8   3       59.13       58.94     22.38 o
  14   8   3      120.65      219.72     31.20 o
  15   8   3      108.51       60.23     41.69 o
 -14   9   3        9.79        2.31     39.30 o
 -13   9   3      149.99      176.31     51.37 o
 -12   9   3      249.78      266.43     26.60 o
 -11   9   3       41.32       36.11     14.98 o
 -10   9   3     1825.31     1909.95     46.21 o
  -9   9   3      207.82      175.43     14.63 o
  -8   9   3      362.16      369.63     20.39 o
  -7   9   3      256.39      240.15     14.79 o
  -6   9   3       64.01       59.02      8.45 o
  -5   9   3      775.07      788.29     20.47 o
  -4   9   3      446.73      433.68     14.90 o
  -3   9   3      228.36      215.65     10.64 o
  -2   9   3      472.25      459.91     11.55 o
  -1   9   3     3294.62     3512.46     40.95 o
   0   9   3      141.24      173.02      9.52 o
   1   9   3     3264.71     3207.15     42.52 o
   2   9   3       27.25       27.43      6.41 o
   3   9   3     1759.25     1778.72     31.90 o
   4   9   3     3197.80     3215.04     53.82 o
   5   9   3     5141.14     5108.43     66.97 o
   6   9   3      607.31      539.68     17.70 o
   7   9   3      720.99      673.70     20.71 o
   8   9   3        7.59        5.09      7.85 o
   9   9   3        3.63        4.81      9.57 o
  10   9   3      177.09      180.41     19.62 o
  11   9   3      608.02      587.26     31.52 o
  12   9   3      418.51      470.10     30.41 o
  13   9   3      766.78      826.84     87.65 o
  14   9   3       15.14       30.75     22.70 o
  15   9   3      218.28      342.72     60.50 o
 -14  10   3        0.94      -19.44     38.44 o
 -13  10   3      509.66      618.31    114.02 o
 -12  10   3       71.50       42.99     19.69 o
 -11  10   3      111.98      116.91     18.38 o
 -10  10   3       10.48       21.07     13.71 o
  -9  10   3      587.80      611.79     24.69 o
  -8  10   3       65.03       50.83     10.28 o
  -7  10   3        6.06        0.86      7.78 o
  -6  10   3       31.94       24.80      8.29 o
  -5  10   3       92.52       79.88      9.13 o
  -4  10   3     2852.67     2955.94     46.53 o
  -3  10   3     1167.41     1197.61     24.99 o
  -2  10   3     2002.09     1893.11     32.09 o
  -1  10   3     9574.05    10036.78    114.62 o
   0  10   3     8266.74     8679.15     86.52 o
   1  10   3     2236.87     2230.67     35.05 o
   2  10   3     1724.09     1629.22     28.47 o
   3  10   3      352.17      367.07     16.06 o
   4  10   3      173.97      166.28     10.85 o
   5  10   3       20.94       27.50      6.51 o
   6  10   3        3.58       19.91      6.68 o
   7  10   3      243.82      250.85     15.58 o
   8  10   3     2537.41     2522.97     58.15 o
   9  10   3       14.41       13.03     11.94 o
  10  10   3     1348.94     1373.84     45.04 o
  11  10   3      328.78      364.75     26.52 o
  12  10   3      160.11      221.40     23.80 o
  13  10   3      123.25      142.32     26.43 o
  14  10   3      853.66      960.53     64.42 o
 -13  11   3        5.37       -0.26     25.40 o
 -12  11   3      420.33      411.24     74.77 o
 -11  11   3      105.05       90.72     27.52 o
 -10  11   3      264.66      244.55     20.83 o
  -9  11   3        0.11        1.10     11.17 o
  -8  11   3      342.10      342.56     19.66 o
  -7  11   3      112.33       97.60     12.46 o
  -6  11   3     1173.33     1228.37     35.69 o
  -5  11   3      423.70      429.42     17.30 o
  -4  11   3     3989.72     3927.88     58.72 o
  -3  11   3     1164.68     1228.07     26.18 o
  -2  11   3     1460.03     1439.69     29.51 o
  -1  11   3      672.15      656.56     26.35 o
   0  11   3      252.03      280.75      9.88 o
   1  11   3     1868.97     1874.66     38.08 o
   2  11   3       16.31       24.98      5.99 o
   3  11   3     1364.10     1420.94     29.12 o
   4  11   3      540.66      511.04     21.20 o
   5  11   3      195.19      174.88     10.82 o
   6  11   3       36.11       21.55      8.44 o
   7  11   3      160.64      155.28     13.35 o
   8  11   3     1821.32     1838.93     41.45 o
   9  11   3      597.13      706.12     28.25 o
  10  11   3       32.96       40.10     18.25 o
  11  11   3      427.65      435.93     34.33 o
  12  11   3       55.80       40.17     20.98 o
  13  11   3      174.56       82.63     30.66 o
  14  11   3      228.32      293.48     45.27 o
  15  11   3       32.58       44.92     32.51 o
 -13  12   3        3.29       11.34     27.43 o
 -12  12   3        0.72      -22.47     23.30 o
 -11  12   3       62.70       51.99     20.05 o
 -10  12   3      310.59      317.46     26.75 o
  -9  12   3      592.59      600.47     28.69 o
  -8  12   3      837.54      784.98     29.79 o
  -7  12   3      675.75      690.50     25.60 o
  -6  12   3      356.20      310.04     22.92 o
  -5  12   3     1753.44     1756.27     43.17 o
  -4  12   3     2123.27     2121.05     45.71 o
  -3  12   3      132.11      132.60     17.73 o
  -2  12   3     1029.14     1045.29     25.23 o
  -1  12   3      550.99      557.56     16.43 o
   0  12   3     1314.50     1371.70     27.70 o
   1  12   3       87.61       86.01      9.03 o
   2  12   3      595.53      646.80     19.47 o
   3  12   3     2171.66     2196.40     46.59 o
   4  12   3       42.39       34.01     11.80 o
   5  12   3       39.41       60.17     12.84 o
   6  12   3      619.78      607.75     29.30 o
   7  12   3      154.57      125.58     19.58 o
   8  12   3      984.52      970.25     35.99 o
   9  12   3       57.42       51.29     15.99 o
  10  12   3       14.10       18.96     15.02 o
  11  12   3        3.65       10.95     15.91 o
  12  12   3        5.57       18.18     20.04 o
  13  12   3       31.59        1.38     26.25 o
  14  12   3        0.19      -16.11     27.89 o
 -12  13   3       46.36       25.87     34.03 o
 -11  13   3      187.40      153.61     34.36 o
 -10  13   3      106.27       67.75     19.21 o
  -9  13   3       17.44        7.03     14.91 o
  -8  13   3      424.53      435.46     25.22 o
  -7  13   3        3.21       13.51     11.02 o
  -6  13   3      979.98     1123.97     35.97 o
  -5  13   3      388.48      366.11     22.35 o
  -4  13   3      271.43      225.47     25.36 o
  -3  13   3       67.02       80.34     11.19 o
  -2  13   3        4.66        2.96      8.49 o
  -1  13   3       46.61       43.90     10.24 o
   0  13   3      143.79      157.89     17.95 o
   1  13   3      977.81      913.20     25.83 o
   2  13   3     3717.19     3838.85     71.47 o
   3  13   3      142.92      184.73     15.39 o
   4  13   3      794.91      765.63     35.97 o
   5  13   3      384.44      356.45     31.55 o
   6  13   3      218.28      230.50     21.66 o
   7  13   3     1213.61     1152.13     42.48 o
   8  13   3      124.26      130.89     22.52 o
   9  13   3       30.29       15.43     16.96 o
  10  13   3      297.97      258.62     30.05 o
  11  13   3      332.78      375.10     82.98 o
  12  13   3        0.35      -17.01     24.50 o
  13  13   3      145.12      141.94     55.35 o
  14  13   3        8.58       34.86     45.90 o
 -12  14   3       31.42       23.07     29.01 o
 -11  14   3      979.39     1078.55     68.34 o
 -10  14   3      484.07      470.15     33.01 o
  -9  14   3      205.27      279.24     26.69 o
  -8  14   3       13.99        2.46     13.85 o
  -7  14   3      728.13      738.64     35.99 o
  -6  14   3        9.13       10.83     11.10 o
  -5  14   3       10.64        6.89     10.37 o
  -4  14   3      148.28      164.38     17.40 o
  -3  14   3      194.24      179.42     18.09 o
  -2  14   3      581.68      662.45     27.55 o
  -1  14   3      336.84      341.94     23.86 o
   0  14   3      609.48      699.77     26.15 o
   1  14   3      367.54      350.34     19.35 o
   2  14   3       86.38       88.29     16.43 o
   3  14   3     3540.53     3403.62     88.14 o
   4  14   3     1727.90     1726.06     57.45 o
   5  14   3        1.27        1.20     12.18 o
   6  14   3      841.26      768.03     35.32 o
   7  14   3     1659.79     1466.85     63.80 o
   8  14   3       57.00       74.23     24.93 o
   9  14   3      116.97      147.23     31.96 o
  10  14   3      370.02      362.52     46.46 o
  11  14   3     1129.24     1139.68     68.90 o
  12  14   3       65.72       67.20     32.05 o
  13  14   3        7.44       23.42     41.87 o
 -11  15   3      119.58      104.10     47.71 o
 -10  15   3      110.95       96.30     24.77 o
  -9  15   3       75.06       59.81     19.42 o
  -8  15   3        7.44       12.33     15.64 o
  -7  15   3      557.84      477.07     35.20 o
  -6  15   3      299.32      264.37     27.12 o
  -5  15   3      656.37      678.89     41.12 o
  -4  15   3      849.79      817.62     38.60 o
  -3  15   3      529.96      518.02     32.88 o
  -2  15   3     3766.30     3772.52     86.41 o
  -1  15   3     1624.41     1656.26     49.52 o
   0  15   3      741.92      802.49     36.77 o
   1  15   3     1413.25     1474.82     39.37 o
   2  15   3      976.73      981.67     34.95 o
   3  15   3      999.26     1050.25     43.88 o
   4  15   3        9.37       24.71     15.29 o
   5  15   3        2.36       12.29     13.83 o
   6  15   3      275.74      219.19     32.58 o
   7  15   3     1321.11     1322.52     67.22 o
   8  15   3        9.37       14.77     22.51 o
   9  15   3      150.16      139.63     34.10 o
  10  15   3        4.20       11.58     26.16 o
  11  15   3      372.08      320.49     44.83 o
  12  15   3       52.78       40.06     30.77 o
  13  15   3        9.40       37.89     45.13 o
 -11  16   3       99.08       80.17     42.96 o
 -10  16   3      108.45      113.97     38.04 o
  -9  16   3       78.55       45.17     23.68 o
  -8  16   3       24.10       24.68     20.06 o
  -7  16   3      779.83      775.90     43.25 o
  -6  16   3      208.78      154.84     24.44 o
  -5  16   3      272.00      279.55     49.64 o
  -4  16   3      520.71      589.12     40.40 o
  -3  16   3     1681.04     1774.21     55.88 o
  -2  16   3     1215.15     1200.01     43.79 o
  -1  16   3      408.94      384.78     36.77 o
   0  16   3        5.62        8.61     13.25 o
   1  16   3        7.30       -0.84     12.66 o
   2  16   3     1422.40     1383.14     52.00 o
   3  16   3      308.70      343.94     28.85 o
   4  16   3       11.91       15.96     16.03 o
   5  16   3       46.64       61.91     19.08 o
   6  16   3       12.76        9.73     17.28 o
   7  16   3      131.64       94.31     29.14 o
   8  16   3      507.33      531.86     48.41 o
   9  16   3        8.99       13.25     25.92 o
  10  16   3      774.69      873.22    109.34 o
  11  16   3       67.30       64.26     31.88 o
  12  16   3      529.01      618.55     94.40 o
  13  16   3      220.59      162.00     41.59 o
 -10  17   3      254.70      200.37     54.40 o
  -9  17   3      178.67      171.18     40.31 o
  -8  17   3      997.64     1019.94     52.43 o
  -7  17   3       55.02       47.93     20.90 o
  -6  17   3       36.79       39.76     18.93 o
  -5  17   3      209.44      187.31     25.21 o
  -4  17   3       14.54       13.44     15.88 o
  -3  17   3       13.91       15.24     14.87 o
  -2  17   3       90.28       90.61     24.32 o
  -1  17   3       76.64       53.92     18.10 o
   0  17   3        4.13       13.30     14.67 o
   1  17   3       56.26       56.31     17.56 o
   2  17   3        1.31       20.45     15.96 o
   3  17   3      413.62      373.12     31.31 o
   4  17   3       72.68       26.45     24.43 o
   5  17   3      245.64      265.71     29.57 o
   6  17   3      166.03       84.52     22.05 o
   7  17   3      292.09      248.14     32.69 o
   8  17   3       19.19       -9.44     24.24 o
   9  17   3      111.44      127.13     33.47 o
  10  17   3       61.33       53.37     30.10 o
  11  17   3      163.13      212.30     75.25 o
  12  17   3        3.67       -1.23     31.20 o
  -9  18   3       90.80      170.70     50.15 o
  -8  18   3       47.47      102.45     29.64 o
  -7  18   3     1001.71     1016.13     58.89 o
  -6  18   3       81.22       89.99     25.29 o
  -5  18   3       98.70       65.06     30.18 o
  -4  18   3       48.09        9.46     19.34 o
  -3  18   3      315.38      362.78     35.42 o
  -2  18   3        6.04        2.42     15.23 o
  -1  18   3        4.18       18.31     16.89 o
   0  18   3     1434.88     1541.51     58.95 o
   1  18   3      429.18      436.62     47.64 o
   2  18   3      239.29      234.48     27.48 o
   3  18   3        1.66        3.35     16.84 o
   4  18   3     1092.91     1131.74     96.56 o
   5  18   3       18.72       20.88     19.37 o
   6  18   3       53.81       60.68     22.44 o
   7  18   3        3.17       -0.96     19.22 o
   8  18   3      109.68       54.99     24.36 o
   9  18   3       72.87       48.44     24.98 o
  10  18   3      246.86      248.43     44.89 o
  11  18   3       12.94       -7.18     30.58 o
  -9  19   3        7.01        0.59     35.72 o
  -8  19   3      102.47       66.65     32.43 o
  -7  19   3        2.83       15.46     25.56 o
  -6  19   3      107.67       89.68     25.61 o
  -5  19   3       64.53       33.90     22.16 o
  -4  19   3      229.82      272.94     33.16 o
  -3  19   3      189.74      200.10     30.13 o
  -2  19   3       64.32       60.70     21.58 o
  -1  19   3      274.74      281.24     46.37 o
   0  19   3      423.12      459.33     49.95 o
   1  19   3       68.35       73.04     28.57 o
   2  19   3     1400.32     1461.89     59.36 o
   3  19   3      432.90      439.03     37.53 o
   4  19   3       97.13       15.21     21.51 o
   5  19   3      355.39      349.89     34.97 o
   6  19   3      228.69      237.47     35.49 o
   7  19   3      188.84      158.15     29.29 o
   8  19   3       12.10        3.03     21.40 o
   9  19   3      208.55      173.00     32.89 o
  10  19   3      136.37      159.03     33.00 o
  11  19   3       32.62       10.85     32.83 o
  -8  20   3        5.26        5.00     51.51 o
  -7  20   3      110.30       89.30     35.09 o
  -6  20   3        3.22        0.79     23.63 o
  -5  20   3      661.35      688.43     65.22 o
  -4  20   3        7.48       15.49     20.68 o
  -3  20   3      892.50      983.45     55.41 o
  -2  20   3      136.52      140.56     27.23 o
  -1  20   3        0.30       -3.78     18.81 o
   0  20   3      315.52      282.01     42.55 o
   1  20   3     1067.17     1170.85     72.24 o
   2  20   3      478.51      504.29     51.09 o
   3  20   3      123.88      156.70     27.43 o
   4  20   3        4.22      -10.96     19.25 o
   5  20   3      373.61      344.28     36.43 o
   6  20   3        7.94       -5.12     21.14 o
   7  20   3       11.67       30.76     23.05 o
   8  20   3      195.78      123.20     30.47 o
   9  20   3      114.25      194.71     42.56 o
  10  20   3        2.93       -1.39     31.31 o
  -6  21   3      155.93      200.33    135.12 o
  -5  21   3       66.53       88.97     34.75 o
  -4  21   3      756.91      819.73     53.47 o
  -3  21   3      119.90      113.08     28.51 o
  -2  21   3        2.63        2.78     20.49 o
  -1  21   3      106.60       70.40     24.46 o
   0  21   3      125.68      211.61     41.46 o
   1  21   3        1.61       -1.85     24.64 o
   2  21   3       48.30       51.22     30.29 o
   3  21   3       68.13       44.52     29.39 o
   4  21   3      130.71      160.81     33.23 o
   5  21   3      139.80      127.86     29.28 o
   6  21   3       45.47        6.16     23.19 o
   7  21   3        7.15       -9.75     23.50 o
   8  21   3       49.67       31.97     32.56 o
   9  21   3      161.22      100.45     38.23 o
  -5  22   3       27.05       18.71     50.92 o
  -4  22   3        8.18      -16.01     25.61 o
  -3  22   3       88.43       88.27     31.81 o
  -2  22   3      109.92      122.50     29.40 o
  -1  22   3      350.02      475.23     58.63 o
   0  22   3      599.58      582.62     60.90 o
   1  22   3        0.76       -1.45     27.43 o
   2  22   3      176.27      178.37     41.28 o
   3  22   3       30.09       32.79     30.99 o
   4  22   3      166.89      148.68     37.07 o
   5  22   3      298.03      390.39     45.42 o
   6  22   3       64.70       77.54     35.81 o
   7  22   3      237.98      223.34     49.81 o
  -3  23   3        1.10       15.23     27.68 o
  -2  23   3       21.48       35.19     30.76 o
  -1  23   3      262.20      378.94     74.21 o
   0  23   3      555.54      656.27     94.10 o
   1  23   3      264.51      256.89     68.01 o
   2  23   3       38.27       67.24     50.47 o
   3  23   3      300.77      405.67     75.06 o
   4  23   3      186.10      231.39     64.30 o
   5  23   3       20.14       29.62     32.40 o
   6  23   3      164.05      160.42     41.88 o
   0  24   3        2.07       14.97     51.14 o
   1  24   3      245.29       98.40     59.15 o
   2  24   3       64.99       51.82     55.53 o
   3  24   3       11.39       75.20     58.29 o
  -5 -23   4      115.45      202.22     45.13 o
  -4 -23   4       11.64       25.72     32.25 o
  -3 -23   4       29.82       65.03     38.32 o
  -2 -23   4      143.33      126.98     52.77 o
  -1 -23   4      213.74      178.57     60.10 o
   0 -23   4       52.83       77.73     50.28 o
   1 -23   4      339.53      377.54     73.35 o
   2 -23   4       41.23       28.94     46.58 o
  -7 -22   4        5.07      -33.77     28.71 o
  -6 -22   4      125.01      118.17     48.52 o
  -5 -22   4        3.63       -9.74     29.41 o
  -4 -22   4       12.79       -4.05     23.98 o
  -3 -22   4       21.20       18.60     36.24 o
  -2 -22   4      273.13      198.95     32.49 o
  -1 -22   4        3.35       11.41     29.90 o
   0 -22   4      162.35      186.41     41.93 o
   1 -22   4      549.09      632.99     60.70 o
   2 -22   4      940.46      865.55     69.05 o
   3 -22   4       77.80       30.34     54.85 o
   4 -22   4      260.51      236.50     56.89 o
   5 -22   4       51.63       18.36     40.74 o
  -8 -21   4        4.40      -29.57     35.86 o
  -7 -21   4      102.09       86.62     35.72 o
  -6 -21   4        0.24       20.15     22.95 o
  -5 -21   4       23.23       20.38     23.24 o
  -4 -21   4       42.28       33.43     20.06 o
  -3 -21   4      435.44      416.64     33.88 o
  -2 -21   4       71.62       78.45     21.56 o
  -1 -21   4      269.94      281.55     50.89 o
   0 -21   4      101.32      123.48     35.17 o
   1 -21   4      125.07      102.46     34.11 o
   2 -21   4       67.67      105.70     34.64 o
   3 -21   4       67.86       57.09     25.41 o
   4 -21   4       26.31       48.42     31.67 o
   5 -21   4       20.12        5.58     31.39 o
   6 -21   4      158.19      207.42     55.89 o
  -9 -20   4        3.59       28.57     32.23 o
  -8 -20   4       84.60       61.68     33.79 o
  -7 -20   4       48.15       24.75     29.66 o
  -6 -20   4       84.38       94.03     23.10 o
  -5 -20   4       65.11       55.37     20.27 o
  -4 -20   4      565.64      509.58     35.16 o
  -3 -20   4      214.55      232.62     27.20 o
  -2 -20   4      679.13      656.54     47.25 o
  -1 -20   4        0.06       16.78     17.31 o
   0 -20   4        3.98       12.58     25.04 o
   1 -20   4      198.12      233.53     38.54 o
   2 -20   4       16.06       15.45     20.77 o
   3 -20   4      142.27      150.15     27.84 o
   4 -20   4      187.58      166.79     35.67 o
   5 -20   4        5.41        3.42     27.27 o
   6 -20   4       80.56       70.64     33.76 o
   7 -20   4       15.24       59.28     40.11 o
   8 -20   4      118.45      141.22     49.65 o
 -10 -19   4      156.94      214.00     43.50 o
  -9 -19   4      207.60      211.33     59.89 o
  -8 -19   4       16.73       20.35     33.24 o
  -7 -19   4      205.29      280.45     34.40 o
  -6 -19   4      113.97       68.23     22.92 o
  -5 -19   4      185.35      160.83     23.96 o
  -4 -19   4       30.37       32.08     17.76 o
  -3 -19   4      427.34      448.40     31.80 o
  -2 -19   4       49.46       43.45     17.39 o
  -1 -19   4      468.79      488.74     31.82 o
   0 -19   4      140.21      125.07     40.61 o
   1 -19   4       43.19       51.15     26.99 o
   2 -19   4      100.19       97.21     23.44 o
   3 -19   4       15.88       18.08     20.45 o
   4 -19   4       40.85       31.06     21.49 o
   5 -19   4      836.85      831.78     62.34 o
   6 -19   4        4.44       45.37     29.09 o
   7 -19   4      744.61      702.35     82.44 o
   8 -19   4        0.51       46.03     42.14 o
   9 -19   4       10.22        1.36     33.91 o
 -11 -18   4        2.09       23.13     31.36 o
 -10 -18   4      166.38      153.17     30.95 o
  -9 -18   4       13.76       24.84     22.95 o
  -8 -18   4      440.29      387.44     34.96 o
  -7 -18   4      132.62       98.06     21.25 o
  -6 -18   4      421.78      423.07     37.14 o
  -5 -18   4      283.12      254.05     33.86 o
  -4 -18   4      342.64      346.99     24.91 o
  -3 -18   4      577.93      552.69     29.47 o
  -2 -18   4      139.80      107.85     19.03 o
  -1 -18   4      226.90      213.66     30.42 o
   0 -18   4      339.62      338.52     27.44 o
   1 -18   4      732.80      803.38     40.36 o
   2 -18   4     1306.24     1358.26     55.53 o
   3 -18   4      172.91      209.42     28.17 o
   4 -18   4      118.70      144.24     25.73 o
   5 -18   4      202.06      180.26     41.10 o
   6 -18   4      814.21      792.84     75.90 o
   7 -18   4      158.72      143.48     46.62 o
   8 -18   4      230.79      315.27     61.45 o
   9 -18   4      147.80      109.84     49.15 o
 -12 -17   4        2.23       20.82     25.15 o
 -11 -17   4        4.29        4.97     20.71 o
 -10 -17   4      287.09      245.12     28.47 o
  -9 -17   4      156.34      171.78     22.80 o
  -8 -17   4      223.23      262.70     23.70 o
  -7 -17   4       26.03       13.49     13.98 o
  -6 -17   4       39.07       38.69     14.68 o
  -5 -17   4      399.75      335.56     27.30 o
  -4 -17   4      210.23      188.83     28.83 o
  -3 -17   4      435.82      420.45     26.21 o
  -2 -17   4        5.38        0.69     11.12 o
  -1 -17   4      443.84      433.06     40.84 o
   0 -17   4        9.20        6.14     13.09 o
   1 -17   4     1563.98     1625.61     45.33 o
   2 -17   4      360.61      395.00     33.71 o
   3 -17   4      234.63      260.17     33.16 o
   4 -17   4       72.14       76.91     25.77 o
   5 -17   4      157.54      151.71     66.97 o
   6 -17   4       13.49        6.47     26.25 o
   7 -17   4       57.91       70.63     39.25 o
   8 -17   4       40.97       46.03     37.98 o
   9 -17   4       88.65       54.49     43.37 o
  10 -17   4      155.96      115.45     44.77 o
 -12 -16   4      423.63      444.82     96.36 o
 -11 -16   4        8.83        1.40     18.82 o
 -10 -16   4       12.10        0.00     16.15 o
  -9 -16   4       20.79       35.15     16.25 o
  -8 -16   4       21.30       33.01     14.93 o
  -7 -16   4       79.62       54.48     15.23 o
  -6 -16   4      238.43      209.90     24.75 o
  -5 -16   4        0.24        1.64     11.99 o
  -4 -16   4     1390.58     1451.09     46.90 o
  -3 -16   4       31.54       24.90     10.25 o
  -2 -16   4      141.24      145.62     14.88 o
  -1 -16   4      154.99      166.28     17.12 o
   0 -16   4      997.82      976.74     29.73 o
   1 -16   4       99.99       82.92     13.25 o
   2 -16   4      753.29      835.74     32.48 o
   3 -16   4      807.29      744.90     32.00 o
   4 -16   4       49.76       29.45     17.63 o
   5 -16   4      601.59      614.66     50.68 o
   6 -16   4      307.48      315.38     41.05 o
   7 -16   4       13.58        1.00     25.24 o
   8 -16   4       48.63       38.57     38.89 o
   9 -16   4      118.85      183.23     50.28 o
  10 -16   4      511.91      487.02     74.88 o
  11 -16   4       41.27      -16.37     34.68 o
 -13 -15   4        1.44        3.84     23.92 o
 -12 -15   4        1.27        2.09     19.18 o
 -11 -15   4        7.16        3.42     17.78 o
 -10 -15   4      222.36      223.31     23.49 o
  -9 -15   4      428.11      390.80     27.84 o
  -8 -15   4        7.43        6.62     13.02 o
  -7 -15   4       73.71       75.02     15.20 o
  -6 -15   4      175.67      196.71     18.72 o
  -5 -15   4      875.32      928.88     32.24 o
  -4 -15   4       14.37       14.62     10.14 o
  -3 -15   4     1988.99     2121.73     43.37 o
  -2 -15   4       99.64       77.14     11.49 o
  -1 -15   4       32.91       35.78      9.01 o
   0 -15   4       47.42       39.12      9.52 o
   1 -15   4       63.52       45.56      9.29 o
   2 -15   4       14.08        2.71      8.93 o
   3 -15   4      616.84      612.97     35.40 o
   4 -15   4        2.75       13.99     14.16 o
   5 -15   4     1924.26     1946.15     67.94 o
   6 -15   4      329.59      353.03     72.74 o
   7 -15   4       31.96       23.03     54.08 o
   8 -15   4       67.29       20.62     35.50 o
   9 -15   4      428.30      512.58     58.49 o
  10 -15   4       21.35       82.25     46.53 o
  11 -15   4      347.13      420.32     70.54 o
 -13 -14   4        1.51       13.11     21.42 o
 -12 -14   4       53.91      100.10     22.87 o
 -11 -14   4        0.82      -10.74     14.44 o
 -10 -14   4      145.45      137.05     27.97 o
  -9 -14   4      156.12      122.17     20.44 o
  -8 -14   4     2094.07     2129.66     53.26 o
  -7 -14   4      799.86      827.32     31.44 o
  -6 -14   4      100.89       72.77     13.57 o
  -5 -14   4       46.64       42.54     10.96 o
  -4 -14   4      265.58      241.00     16.79 o
  -3 -14   4       81.46       57.81     10.98 o
  -2 -14   4     1343.60     1328.15     31.16 o
  -1 -14   4      588.46      505.39     19.34 o
   0 -14   4      766.26      749.68     18.94 o
   1 -14   4       64.65       49.68      7.80 o
   2 -14   4       53.92       46.93      9.18 o
   3 -14   4     1644.69     1716.13     45.17 o
   4 -14   4      199.88      163.89     17.72 o
   5 -14   4      227.38      168.38     21.52 o
   6 -14   4     2256.31     2266.88     91.94 o
   7 -14   4      103.07       53.20     27.30 o
   8 -14   4      184.98      126.62     44.54 o
   9 -14   4      287.66      359.63     66.95 o
  10 -14   4      540.22      617.48     78.18 o
  11 -14   4      418.08      639.36     83.02 o
  12 -14   4       27.79       45.45     44.63 o
 -14 -13   4       94.30       97.56     40.86 o
 -13 -13   4       12.93       26.56     20.17 o
 -12 -13   4      388.10      446.78     33.42 o
 -11 -13   4      475.14      515.30     39.78 o
 -10 -13   4       13.14       -0.68     13.19 o
  -9 -13   4     1344.38     1378.66     41.63 o
  -8 -13   4      170.69      186.12     17.09 o
  -7 -13   4      208.66      256.95     27.22 o
  -6 -13   4      355.79      347.98     20.45 o
  -5 -13   4     1945.97     1862.53     41.71 o
  -4 -13   4       50.08       37.32      9.49 o
  -3 -13   4      702.58      695.65     27.89 o
  -2 -13   4      403.62      354.80     16.30 o
  -1 -13   4      215.72      274.22     13.13 o
   0 -13   4      779.58      755.04     18.16 o
   1 -13   4     3293.82     3536.03     48.24 o
   2 -13   4      523.66      530.26     17.15 o
   3 -13   4      909.19      936.35     25.95 o
   4 -13   4     3198.14     3414.77     70.62 o
   5 -13   4     1782.05     1851.12     48.73 o
   6 -13   4        3.56        0.95     15.97 o
   7 -13   4      152.67      180.74     32.18 o
   8 -13   4       35.33       43.41     35.27 o
   9 -13   4      113.53      101.51     23.86 o
  10 -13   4        8.54       28.61     20.24 o
  11 -13   4        2.27       39.25     40.56 o
  12 -13   4      519.39      522.56     77.42 o
  13 -13   4       60.94       11.53     45.81 o
 -14 -12   4      100.65      114.63     36.16 o
 -13 -12   4       31.72       40.85     23.54 o
 -12 -12   4       28.65       25.71     15.99 o
 -11 -12   4      600.79      645.25     31.25 o
 -10 -12   4      214.49      253.71     21.24 o
  -9 -12   4      311.09      255.85     20.60 o
  -8 -12   4      354.34      415.47     25.82 o
  -7 -12   4      263.65      216.87     23.05 o
  -6 -12   4       11.68       -2.64      7.82 o
  -5 -12   4      256.20      247.61     16.87 o
  -4 -12   4      710.32      676.49     25.53 o
  -3 -12   4      973.75      989.35     38.73 o
  -2 -12   4      355.16      355.60     15.64 o
  -1 -12   4       29.21       34.56      6.97 o
   0 -12   4     4766.52     5045.26     64.99 o
   1 -12   4      533.29      505.07     14.75 o
   2 -12   4     1051.01     1144.62     23.84 o
   3 -12   4       47.62       35.42      7.93 o
   4 -12   4      615.08      652.62     48.47 o
   5 -12   4      246.92      188.60     17.15 o
   6 -12   4     1839.34     1962.69     65.55 o
   7 -12   4       27.80       31.35     18.29 o
   8 -12   4      303.70      422.08     60.32 o
   9 -12   4      451.87      405.43     34.47 o
  10 -12   4      923.61      905.60     62.14 o
  11 -12   4       10.00        0.65     23.09 o
  12 -12   4       10.20       23.15     28.04 o
  13 -12   4        1.23       21.07     28.43 o
 -14 -11   4      110.18      123.95     29.45 o
 -13 -11   4      101.93      107.79     22.18 o
 -12 -11   4      108.92       80.65     18.28 o
 -11 -11   4      101.59       83.15     15.99 o
 -10 -11   4      200.20      173.40     18.18 o
  -9 -11   4      135.64      120.11     14.41 o
  -8 -11   4       68.54       67.60     15.24 o
  -7 -11   4      230.83      230.38     18.71 o
  -6 -11   4        6.46        5.00      7.49 o
  -5 -11   4     3731.37     3764.28     64.52 o
  -4 -11   4      175.18      160.88     12.41 o
  -3 -11   4     2411.70     2374.08     44.95 o
  -2 -11   4      355.44      308.26     14.93 o
  -1 -11   4     1175.77     1186.31     24.31 o
   0 -11   4       62.75       56.86      6.40 o
   1 -11   4     7299.09     7290.16     87.16 o
   2 -11   4      117.26      107.78      9.43 o
   3 -11   4      661.41      647.34     18.70 o
   4 -11   4      141.32      147.24     11.93 o
   5 -11   4      606.24      565.01     22.23 o
   6 -11   4      268.80      213.72     18.12 o
   7 -11   4      439.84      506.44     32.27 o
   8 -11   4      185.09      169.71     22.36 o
   9 -11   4     1918.61     1979.51     88.34 o
  10 -11   4       27.80        0.09     17.20 o
  11 -11   4       11.26      -15.58     22.02 o
  12 -11   4      216.37      292.67     40.05 o
  13 -11   4      308.30      299.79     43.01 o
 -14 -10   4      118.27      102.78     27.50 o
 -13 -10   4       41.51       64.39     19.32 o
 -12 -10   4      416.22      451.16     29.35 o
 -11 -10   4        4.59        8.82     12.94 o
 -10 -10   4      169.06      143.95     16.89 o
  -9 -10   4       19.87        8.08      9.84 o
  -8 -10   4        3.58        7.28      8.76 o
  -7 -10   4      681.10      658.39     22.97 o
  -6 -10   4     2313.80     2264.93     44.88 o
  -5 -10   4     3258.79     3205.84     63.21 o
  -4 -10   4     5406.78     5441.81     87.50 o
  -3 -10   4      163.67      166.05     11.60 o
  -2 -10   4     1684.27     1581.94     33.33 o
  -1 -10   4       14.98       22.70      6.01 o
   0 -10   4     2250.81     2253.76     33.99 o
   1 -10   4      534.13      544.67     14.64 o
   2 -10   4     1150.57     1088.24     20.60 o
   3 -10   4     1516.17     1563.35     29.05 o
   4 -10   4     1691.15     1734.54     31.78 o
   5 -10   4        8.18       12.05      7.26 o
   6 -10   4       19.28       16.18      7.88 o
   7 -10   4      330.29      283.68     29.36 o
   8 -10   4      414.86      417.51     26.21 o
   9 -10   4       66.08       56.58     15.55 o
  10 -10   4     1220.15     1272.17     65.29 o
  11 -10   4       39.75        7.49     38.41 o
  12 -10   4       64.80       69.80     34.25 o
  13 -10   4       17.37       32.06     31.00 o
  14 -10   4       18.00       74.07     31.93 o
 -15  -9   4        6.80       28.45     54.40 o
 -14  -9   4       19.22      -13.06     20.22 o
 -13  -9   4       23.28       22.61     16.13 o
 -12  -9   4      462.21      440.67     24.31 o
 -11  -9   4      689.95      741.23     28.22 o
 -10  -9   4       31.68       37.91     11.80 o
  -9  -9   4      996.84      981.97     33.39 o
  -8  -9   4     2661.43     2667.89     45.44 o
  -7  -9   4     1257.55     1270.15     29.09 o
  -6  -9   4       60.59       44.56      7.71 o
  -5  -9   4     2534.05     2386.31     44.36 o
  -4  -9   4       46.62       55.23      8.21 o
  -3  -9   4     1456.14     1398.00     29.57 o
  -2  -9   4      277.21      332.44     14.50 o
  -1  -9   4       56.95       52.75      7.83 o
   0  -9   4       46.81       42.87      5.47 o
   1  -9   4     2101.26     2187.47     28.40 o
   2  -9   4       16.09       14.31      4.21 o
   3  -9   4     1652.68     1603.53     32.94 o
   4  -9   4     1868.67     1830.26     29.27 o
   5  -9   4     2758.55     2832.26     41.85 o
   6  -9   4      707.97      662.05     19.53 o
   7  -9   4      146.55      165.37     15.14 o
   8  -9   4        8.75        1.73     11.14 o
   9  -9   4     2075.60     2121.74     60.42 o
  10  -9   4        0.56       -1.26     13.05 o
  11  -9   4       79.92       56.01     32.21 o
  12  -9   4      108.75       90.16     28.59 o
  13  -9   4      319.38      304.01     41.97 o
  14  -9   4       80.49      118.32     33.27 o
 -15  -8   4       20.48       -1.99     29.10 o
 -14  -8   4       49.00        9.14     20.90 o
 -13  -8   4      181.71      126.99     19.69 o
 -12  -8   4       13.02       16.56     12.19 o
 -11  -8   4      218.28      209.90     16.16 o
 -10  -8   4     1420.09     1476.86     37.26 o
  -9  -8   4       15.09        8.90      7.79 o
  -8  -8   4        5.68        9.05      6.86 o
  -7  -8   4      938.73      982.80     22.75 o
  -6  -8   4      186.10      170.96     11.32 o
  -5  -8   4       13.90        8.88      6.01 o
  -4  -8   4     2733.87     2630.83     41.99 o
  -3  -8   4     2601.25     2522.47     43.51 o
  -2  -8   4      772.74      789.53     24.54 o
  -1  -8   4       88.11       83.00      9.11 o
   0  -8   4     3804.51     3773.87     48.51 o
   1  -8   4      365.02      325.68     10.60 o
   2  -8   4      553.45      568.88     13.10 o
   3  -8   4      262.41      310.50     10.49 o
   4  -8   4    14889.58    15090.44    165.72 o
   5  -8   4      905.38      864.35     17.35 o
   6  -8   4       89.79       57.41      7.64 o
   7  -8   4       11.75       11.75      7.75 o
   8  -8   4       18.87       22.83     10.47 o
   9  -8   4      356.25      313.82     21.11 o
  10  -8   4      289.10      271.76     22.98 o
  11  -8   4       34.34       39.33     16.18 o
  12  -8   4      191.54      126.46     31.22 o
  13  -8   4       31.55       31.81     26.37 o
  14  -8   4       39.66       42.01     39.21 o
 -15  -7   4      202.07      218.64     39.06 o
 -14  -7   4      123.60      175.34     28.49 o
 -13  -7   4       20.20        5.15     13.21 o
 -12  -7   4      184.04      159.63     16.31 o
 -11  -7   4      138.37      133.95     13.46 o
 -10  -7   4        8.21        4.39      7.98 o
  -9  -7   4     1827.55     1738.96     32.20 o
  -8  -7   4      817.60      739.30     22.51 o
  -7  -7   4       29.35       28.00      6.03 o
  -6  -7   4      265.65      250.14     11.48 o
  -5  -7   4     1519.28     1538.35     26.99 o
  -4  -7   4     3128.35     3076.14     50.39 o
  -3  -7   4      340.90      263.71     16.05 o
  -2  -7   4     2347.84     2569.26     42.40 o
  -1  -7   4     9100.31     8589.22    129.25 o
   0  -7   4      369.94      448.04     12.91 o
   1  -7   4      289.92      401.63     12.02 o
   2  -7   4       66.57       81.22      6.70 o
   3  -7   4       79.89       94.09      8.07 o
   4  -7   4     1138.22     1157.96     20.48 o
   5  -7   4     1283.58     1308.70     20.85 o
   6  -7   4     1441.76     1323.72     23.48 o
   7  -7   4      206.39      212.61     14.34 o
   8  -7   4      819.65      708.91     26.77 o
   9  -7   4      835.55      798.00     36.28 o
  10  -7   4       20.86       16.36     13.04 o
  11  -7   4       88.40       66.03     17.33 o
  12  -7   4       39.42        7.86     21.28 o
  13  -7   4     1427.86     1560.81     76.40 o
  14  -7   4       96.15      231.71     54.49 o
  15  -7   4        2.89       73.57     44.81 o
 -15  -6   4       72.63       74.82     25.99 o
 -14  -6   4      364.90      411.84     30.80 o
 -13  -6   4      852.85      933.77     33.03 o
 -12  -6   4       73.22       71.37     13.40 o
 -11  -6   4      829.65      869.80     28.42 o
 -10  -6   4        2.55       16.30      8.05 o
  -9  -6   4      321.76      312.44     14.07 o
  -8  -6   4       76.22       73.42      9.44 o
  -7  -6   4      777.64      741.60     17.58 o
  -6  -6   4     4644.31     4580.17     61.43 o
  -5  -6   4     3545.41     3509.68     48.31 o
  -4  -6   4     1148.70     1080.21     22.86 o
  -3  -6   4     1274.75     1230.29     21.19 o
  -2  -6   4     1000.59      862.86     18.79 o
  -1  -6   4        4.72        0.76      4.49 o
   0  -6   4    22278.70    21692.67    284.80 o
   1  -6   4     1999.91     2210.54     35.23 o
   2  -6   4      356.47      351.85     10.60 o
   3  -6   4      320.65      328.23     14.39 o
   4  -6   4     1116.92     1255.80     18.49 o
   5  -6   4      763.49      867.68     14.73 o
   6  -6   4       27.48       38.04      5.15 o
   7  -6   4      460.18      486.45     16.05 o
   8  -6   4     6356.56     6919.20     98.46 o
   9  -6   4      379.78      306.79     17.28 o
  10  -6   4      384.09      421.57     23.73 o
  11  -6   4      460.89      418.06     39.65 o
  12  -6   4        2.01       15.14     21.49 o
  13  -6   4      101.13       73.47     27.28 o
  14  -6   4      266.72      402.05     62.81 o
  15  -6   4       17.89       18.77     38.35 o
 -15  -5   4       27.49       33.46     19.77 o
 -14  -5   4        0.12        2.09     16.25 o
 -13  -5   4       65.42       35.55     13.35 o
 -12  -5   4      136.86      109.32     14.50 o
 -11  -5   4      202.56      211.87     16.70 o
 -10  -5   4      353.24      382.90     27.32 o
  -9  -5   4       97.51       80.00      8.92 o
  -8  -5   4        2.10        5.40      5.78 o
  -7  -5   4      656.09      644.93     16.11 o
  -6  -5   4       38.32       44.84      6.30 o
  -5  -5   4    12728.14    12792.70    147.83 o
  -4  -5   4     3710.00     3736.25     45.94 o
  -3  -5   4     1508.78     1517.87     27.13 o
  -2  -5   4       17.78       38.59      5.04 o
  -1  -5   4      726.76      630.69     16.98 o
   0  -5   4     9211.17     9807.42    146.94 o
   1  -5   4     2280.27     2130.46     35.96 o
   2  -5   4       41.33       30.27      3.53 o
   3  -5   4    11728.01    12281.50    128.18 o
   4  -5   4     1009.30      994.72     17.19 o
   5  -5   4      132.46      180.49      7.30 o
   6  -5   4     1539.99     1398.12     20.33 o
   7  -5   4     3685.16     3649.59     49.91 o
   8  -5   4        0.08        4.20      6.57 o
   9  -5   4     3358.09     3394.36     56.11 o
  10  -5   4       66.80       52.08     12.77 o
  11  -5   4       29.90       38.46     23.31 o
  12  -5   4       16.05       11.28     20.20 o
  13  -5   4      279.22      283.08     50.92 o
  14  -5   4      169.24      249.79     52.95 o
  15  -5   4        7.73      -20.76     33.10 o
 -15  -4   4       13.39       32.84     19.48 o
 -14  -4   4        3.75       -3.81     14.13 o
 -13  -4   4       23.50        8.96     12.04 o
 -12  -4   4      169.44      138.27     15.55 o
 -11  -4   4       29.50       20.56     11.41 o
 -10  -4   4     1431.84     1530.36     34.00 o
  -9  -4   4      242.65      264.73     15.21 o
  -8  -4   4      349.23      299.22     13.20 o
  -7  -4   4      145.88      188.83      9.63 o
  -6  -4   4     4591.10     4394.44     59.05 o
  -5  -4   4      201.38      249.43      9.67 o
  -4  -4   4     1180.70     1210.23     20.13 o
  -3  -4   4      946.01     1098.70     19.11 o
  -2  -4   4     3373.55     3502.78     50.63 o
  -1  -4   4     2422.13     2503.55     42.07 o
   0  -4   4       13.23       12.95      3.99 o
   1  -4   4     5222.74     5470.18     68.57 o
   2  -4   4     3361.37     3097.36     51.33 o
   3  -4   4     3776.86     3865.58     44.75 o
   4  -4   4     7805.46     7544.46     77.93 o
   5  -4   4        5.84       10.12      3.77 o
   6  -4   4      280.52      236.11      8.81 o
   7  -4   4      163.67      158.40     10.19 o
   8  -4   4     6090.20     6305.97     77.59 o
   9  -4   4       27.94       21.03      8.02 o
  10  -4   4      129.70       94.55     12.63 o
  11  -4   4      134.71      157.33     16.98 o
  12  -4   4       11.32        0.51     17.31 o
  13  -4   4       35.01      125.17     37.31 o
  14  -4   4       11.49       35.63     31.70 o
  15  -4   4       24.40      -17.50     33.06 o
 -15  -3   4        0.35        4.07     18.30 o
 -14  -3   4      283.71      338.29     24.05 o
 -13  -3   4      251.99      224.51     19.54 o
 -12  -3   4        8.02        0.17     10.31 o
 -11  -3   4     1006.92     1031.56     39.35 o
 -10  -3   4      305.10      296.37     15.37 o
  -9  -3   4      235.39      214.54     12.45 o
  -8  -3   4     1562.93     1569.40     27.74 o
  -7  -3   4      618.57      571.33     16.43 o
  -6  -3   4      728.90      746.84     18.34 o
  -5  -3   4     7339.82     7417.64     95.21 o
  -4  -3   4        1.41        6.31      3.46 o
  -3  -3   4      106.72       51.86      4.41 o
  -2  -3   4     1521.15     1651.25     29.62 o
  -1  -3   4      636.81      600.52     13.48 o
   0  -3   4    23531.33    24452.67    299.24 o
   1  -3   4     3600.16     3501.77     45.14 o
   2  -3   4     3001.30     2989.30     39.23 o
   3  -3   4    43136.96    43709.75    460.25 o
   4  -3   4      278.88      238.15      7.65 o
   5  -3   4       11.69       13.22      3.68 o
   6  -3   4      640.43      583.51     13.66 o
   7  -3   4        4.56        6.55      4.32 o
   8  -3   4      509.27      473.71     16.91 o
   9  -3   4       11.26        9.87      7.05 o
  10  -3   4        4.75        9.16      8.17 o
  11  -3   4     1262.41     1397.44     37.41 o
  12  -3   4       36.28       50.50     22.20 o
  13  -3   4     1000.91     1025.54     82.71 o
  14  -3   4       39.47       78.09     35.41 o
  15  -3   4      124.70      117.84     45.22 o
 -16  -2   4      239.30      307.68     60.91 o
 -15  -2   4        1.65        5.36     20.18 o
 -14  -2   4        3.39        6.89     14.06 o
 -13  -2   4      118.01      109.88     15.79 o
 -12  -2   4      455.33      394.87     26.39 o
 -11  -2   4       48.37       44.97     11.24 o
 -10  -2   4      847.75      812.41     22.85 o
  -9  -2   4      121.47       99.03     11.64 o
  -8  -2   4      220.86      236.77     11.09 o
  -7  -2   4      565.98      500.10     24.84 o
  -6  -2   4      482.80      434.87     15.26 o
  -5  -2   4      461.87      388.42     13.01 o
  -4  -2   4     1464.08     1511.55     26.33 o
  -3  -2   4     1420.07     1525.93     28.55 o
  -2  -2   4    10264.08    10850.89    145.12 o
  -1  -2   4     1502.90     1487.67     23.32 o
   0  -2   4       19.47       27.24      3.18 o
   1  -2   4     6696.50     6591.97     78.70 o
   2  -2   4     8173.78     8392.41    106.86 o
   3  -2   4     1076.29     1033.76     18.55 o
   4  -2   4    10816.22    11126.55    139.17 o
   5  -2   4     1530.32     1771.05     31.09 o
   6  -2   4      653.60      590.04     18.74 o
   7  -2   4       71.22       61.02      5.69 o
   8  -2   4      178.25      190.43     11.48 o
   9  -2   4     1053.58      972.02     24.63 o
  10  -2   4       20.47       25.04      8.27 o
  11  -2   4      242.29      248.38     21.54 o
  12  -2   4     1717.38     1892.27     65.60 o
  13  -2   4        7.61      -10.29     26.07 o
  14  -2   4       79.49       89.35     38.26 o
  15  -2   4       74.85       85.01     40.29 o
  16  -2   4      279.95      312.51     60.64 o
 -16  -1   4       55.61       77.87     43.41 o
 -15  -1   4      190.35      191.26     40.13 o
 -14  -1   4      643.64      727.21     34.05 o
 -13  -1   4       41.64       47.09     13.73 o
 -12  -1   4      536.64      539.13     24.53 o
 -11  -1   4      203.80      221.01     19.99 o
 -10  -1   4       20.40        8.02      7.81 o
  -9  -1   4        7.93       13.97      6.95 o
  -8  -1   4     3233.67     3041.04     49.71 o
  -7  -1   4     6962.71     6742.36     91.37 o
  -6  -1   4     3003.12     2972.01     45.24 o
  -5  -1   4      717.99      667.11     20.98 o
  -4  -1   4     1165.30     1152.21     18.91 o
  -3  -1   4     5593.19     5587.24     66.90 o
  -2  -1   4     1498.62     1781.58     30.06 o
  -1  -1   4    22975.45    23609.04    441.00 o
   0  -1   4     8550.31     9142.88    108.69 o
   1  -1   4     2840.35     2933.28     39.35 o
   2  -1   4        6.25        3.81      2.40 o
   3  -1   4     4689.34     5003.87     62.03 o
   4  -1   4       25.03       45.08      4.92 o
   5  -1   4      456.27      574.19     13.84 o
   6  -1   4     3190.65     3358.72     39.50 o
   7  -1   4     6911.31     6761.16     72.16 o
   8  -1   4       16.45       13.55      4.98 o
   9  -1   4      206.47      198.06     11.19 o
  10  -1   4       82.94       83.52     10.05 o
  11  -1   4     1386.35     1466.84     47.52 o
  12  -1   4       55.02       53.50     18.72 o
  13  -1   4       36.93       29.72     22.17 o
  14  -1   4       93.93       74.19     27.27 o
  15  -1   4       93.14       81.89     40.61 o
  16  -1   4       14.14       -8.37     32.60 o
 -15   0   4       15.42       31.93     26.01 o
 -14   0   4        1.12       -4.90     13.23 o
 -13   0   4       83.73       72.36     14.50 o
 -12   0   4      330.54      356.42     21.11 o
 -11   0   4      961.72      971.43     32.81 o
 -10   0   4       78.92       87.60     10.98 o
  -9   0   4       89.97       80.28      9.59 o
  -8   0   4      747.38      691.09     19.83 o
  -7   0   4      110.32       79.84      8.84 o
  -6   0   4     7292.81     6961.62     91.93 o
  -5   0   4     7751.51     8207.88    106.92 o
  -4   0   4      395.75      356.12     12.06 o
  -3   0   4    10076.64    10559.63    128.78 o
  -2   0   4    13693.15    14103.85    199.15 o
  -1   0   4       37.36       47.93      3.96 o
   0   0   4    17419.18    19656.78    266.82 o
   1   0   4      962.07     1119.81     18.36 o
   2   0   4    13154.03    13638.83    180.25 o
   3   0   4     5214.68     5400.55     76.43 o
   4   0   4      293.03      352.06     13.36 o
   5   0   4      268.85      228.12      8.19 o
   6   0   4     1866.49     1638.71     24.20 o
   7   0   4      212.94      208.29      9.07 o
   8   0   4     1921.01     1855.72     25.96 o
   9   0   4      120.30      112.81      9.01 o
  10   0   4     1331.40     1377.13     33.95 o
  11   0   4      101.75       86.32     16.85 o
  12   0   4     1025.70     1012.88     55.30 o
  13   0   4       46.43        2.66     19.17 o
  14   0   4       56.80       85.34     28.67 o
  15   0   4        4.15      -14.24     30.21 o
  16   0   4      702.63      644.65     80.54 o
 -15   1   4       51.10       61.30     29.21 o
 -14   1   4        2.53       -2.99     12.70 o
 -13   1   4        4.23        1.24     11.98 o
 -12   1   4        3.13       -5.29     10.28 o
 -11   1   4     1894.13     1927.24     47.97 o
 -10   1   4     1180.27     1245.35     30.59 o
  -9   1   4       92.06      113.52     10.69 o
  -8   1   4      360.43      316.33     14.25 o
  -7   1   4     3590.63     3489.47     58.54 o
  -6   1   4     3048.23     2880.60     47.23 o
  -5   1   4     1296.97     1495.17     26.35 o
  -4   1   4      743.19      701.85     13.80 o
  -3   1   4     4247.94     4426.16     51.28 o
  -2   1   4      399.93      362.97      7.35 o
  -1   1   4     9718.77    10350.96    126.61 o
   0   1   4    10326.23    11529.00    170.68 o
   1   1   4     3366.24     3234.37     49.95 o
   2   1   4      136.05      171.12      7.13 o
   3   1   4    11003.24    11326.97    150.07 o
   4   1   4     3182.37     3257.37     45.22 o
   5   1   4      107.57      104.61      6.47 o
   6   1   4     4500.74     4507.63     46.90 o
   7   1   4    12381.36    12907.40    113.26 o
   8   1   4     3610.09     3584.66     40.16 o
   9   1   4      144.06      126.86     11.54 o
  10   1   4       17.12       16.38      9.31 o
  11   1   4       42.16       55.24     15.00 o
  12   1   4       72.17       66.83     26.26 o
  13   1   4       27.68       34.42     21.73 o
  14   1   4       44.78      -16.55     27.95 o
  15   1   4      204.58      220.22     51.91 o
  16   1   4       77.98       74.88     42.96 o
 -15   2   4       55.82       37.15     28.41 o
 -14   2   4        4.06       10.24     15.09 o
 -13   2   4        1.05        7.67     12.60 o
 -12   2   4      322.03      282.94     21.60 o
 -11   2   4      764.50      782.18     30.06 o
 -10   2   4      196.21      176.71     14.74 o
  -9   2   4     1089.52     1030.93     41.16 o
  -8   2   4       10.76       10.65      6.02 o
  -7   2   4      601.19      597.84     16.30 o
  -6   2   4     1102.44     1015.07     21.69 o
  -5   2   4     1292.99     1397.60     26.60 o
  -4   2   4     2324.72     2309.41     29.35 o
  -3   2   4      608.10      550.50     10.47 o
  -2   2   4     7377.90     7737.74     89.95 o
  -1   2   4     3008.78     3015.52     36.68 o
   0   2   4      443.69      417.01     11.43 o
   1   2   4      267.70      318.97      7.64 o
   2   2   4    21978.24    23759.51    385.67 o
   3   2   4     3118.65     3311.13     44.96 o
   4   2   4      598.61      556.30     13.88 o
   5   2   4        8.73       27.39      4.52 o
   6   2   4      381.50      338.62     10.96 o
   7   2   4       18.32       24.38      4.46 o
   8   2   4        5.79        7.84      4.82 o
   9   2   4     1387.34     1310.74     28.03 o
  10   2   4     1139.83     1210.59     33.30 o
  11   2   4      234.94      197.71     20.62 o
  12   2   4      181.69      191.06     25.17 o
  13   2   4      123.36       69.14     35.50 o
  14   2   4        5.67       18.04     29.30 o
  15   2   4       11.92       54.85     36.54 o
  16   2   4       84.26       90.62     42.51 o
 -15   3   4       32.87       35.75     27.62 o
 -14   3   4       47.78        8.63     21.78 o
 -13   3   4      127.84      125.17     18.35 o
 -12   3   4      158.10      120.57     18.35 o
 -11   3   4      430.83      364.86     25.70 o
 -10   3   4      304.94      342.35     19.06 o
  -9   3   4       51.29       50.45      8.54 o
  -8   3   4     2982.31     2834.33     44.44 o
  -7   3   4     1095.21     1049.14     22.23 o
  -6   3   4      350.23      363.77     12.06 o
  -5   3   4      657.65      768.91     14.79 o
  -4   3   4      289.81      222.94      7.61 o
  -3   3   4    20630.48    20797.93    221.97 o
  -2   3   4     6111.70     6095.82     68.25 o
  -1   3   4    12168.31    12520.91    165.47 o
   0   3   4    27514.46    28370.03    406.55 o
   1   3   4      106.85      137.80      5.86 o
   2   3   4      384.91      437.69     11.12 o
   3   3   4     1133.57      970.34     17.25 o
   4   3   4       56.08       40.49      5.46 o
   5   3   4     4080.05     4141.94     52.89 o
   6   3   4      473.09      419.33     10.95 o
   7   3   4       37.41       30.74      4.92 o
   8   3   4        0.57        6.00      5.61 o
   9   3   4      443.39      457.80     15.48 o
  10   3   4        5.46        9.97      9.35 o
  11   3   4     1557.49     1712.69     72.68 o
  12   3   4      301.44      298.73     66.56 o
  13   3   4      403.16      406.25     73.62 o
  14   3   4       14.64       29.35     32.51 o
  15   3   4      342.99      271.23     56.39 o
  16   3   4       70.83       74.39     41.20 o
 -15   4   4      308.21      335.56     53.56 o
 -14   4   4       74.15       53.48     46.64 o
 -13   4   4      732.05      773.31     40.84 o
 -12   4   4      189.80      184.32     19.34 o
 -11   4   4        6.10        8.84     10.83 o
 -10   4   4       61.42       62.63     11.54 o
  -9   4   4        6.60        1.03      6.68 o
  -8   4   4     2630.90     2724.76     43.71 o
  -7   4   4     2299.38     2163.44     35.70 o
  -6   4   4        0.03        0.59      4.13 o
  -5   4   4      634.82      640.35     13.58 o
  -4   4   4     2199.18     1964.22     33.76 o
  -3   4   4      444.52      470.52     10.49 o
  -2   4   4    15105.04    15158.18    197.87 o
  -1   4   4     1832.79     2022.82     33.78 o
   0   4   4     1086.65     1114.19     17.68 o
   1   4   4     6577.91     6874.10    133.53 o
   2   4   4     9137.47     9502.48    125.62 o
   3   4   4      876.11     1014.36     23.51 o
   4   4   4      167.99      132.63      7.69 o
   5   4   4       17.06       13.66      4.50 o
   6   4   4    10806.39    10999.07    127.99 o
   7   4   4      175.47      219.57     11.08 o
   8   4   4      966.26      924.13     24.68 o
   9   4   4        1.51        0.53      6.91 o
  10   4   4     3468.15     3609.90     80.51 o
  11   4   4       66.82       59.84     16.04 o
  12   4   4      471.18      506.15     35.55 o
  13   4   4      236.93      186.94     45.22 o
  14   4   4      269.17      305.96     55.98 o
  15   4   4      113.21      128.56     43.41 o
  16   4   4        8.50        9.32     31.65 o
 -15   5   4        1.88       50.19     40.47 o
 -14   5   4        3.19       21.10     23.95 o
 -13   5   4        1.78       11.04     14.99 o
 -12   5   4      478.67      481.33     29.55 o
 -11   5   4        9.87      -11.43     10.79 o
 -10   5   4       61.21       50.75     11.29 o
  -9   5   4      874.66      828.83     24.01 o
  -8   5   4       21.28       18.93      7.53 o
  -7   5   4     1947.30     2052.46     31.80 o
  -6   5   4      163.31      180.32      9.64 o
  -5   5   4      133.88      103.22      6.55 o
  -4   5   4     2133.37     1913.73     26.35 o
  -3   5   4    12447.98    13027.00    142.82 o
  -2   5   4      865.70      978.82     19.61 o
  -1   5   4       74.19      115.12      6.01 o
   0   5   4     2174.54     2579.77     35.24 o
   1   5   4        8.33       -0.79      2.30 o
   2   5   4     1491.92     1368.72     29.43 o
   3   5   4        0.46        5.07      4.05 o
   4   5   4       68.37       45.03      5.43 o
   5   5   4    10528.93    11088.50    150.01 o
   6   5   4      605.13      647.65     17.65 o
   7   5   4     1136.46     1118.94     24.89 o
   8   5   4      398.34      412.71     16.32 o
   9   5   4      152.37      154.91     12.85 o
  10   5   4      495.67      546.10     35.47 o
  11   5   4     1769.44     1759.81     58.21 o
  12   5   4       73.43       79.78     30.49 o
  13   5   4      154.52       84.33     35.77 o
  14   5   4       56.44       48.29     36.63 o
  15   5   4       19.52       56.89     36.90 o
  16   5   4       55.02       27.00     37.31 o
 -15   6   4        5.23       -8.46     33.42 o
 -14   6   4        1.49        7.46     22.88 o
 -13   6   4        2.16        1.10     14.67 o
 -12   6   4        1.61       10.84     13.91 o
 -11   6   4      368.13      362.48     28.15 o
 -10   6   4      172.58      194.44     16.17 o
  -9   6   4      520.27      497.87     19.93 o
  -8   6   4     4919.06     4961.98     74.23 o
  -7   6   4        7.36        6.53      6.31 o
  -6   6   4     1020.95     1115.73     22.37 o
  -5   6   4        9.96       10.20      4.28 o
  -4   6   4      158.03      186.95      7.24 o
  -3   6   4     3715.20     3667.95     43.16 o
  -2   6   4      740.51      819.98     18.58 o
  -1   6   4     3397.94     3506.13     48.34 o
   0   6   4    18936.03    19613.84    222.30 o
   1   6   4     1108.77     1424.35     23.12 o
   2   6   4     2529.15     2512.14     34.44 o
   3   6   4     3059.88     3145.11     48.55 o
   4   6   4      290.84      291.92     10.66 o
   5   6   4     4511.58     4838.18     67.01 o
   6   6   4    10714.49    10650.13    126.24 o
   7   6   4       98.80       83.27      9.76 o
   8   6   4       65.94       44.81     14.31 o
   9   6   4        4.12        7.82      8.13 o
  10   6   4      177.96      187.52     16.82 o
  11   6   4      418.44      467.37     29.28 o
  12   6   4      693.83      836.83     44.59 o
  13   6   4        3.57      -15.93     19.85 o
  14   6   4      241.61      314.82     56.16 o
  15   6   4        0.12       16.96     34.73 o
  16   6   4      176.89      175.32     53.49 o
 -14   7   4       22.57       32.45     27.50 o
 -13   7   4      675.37      731.04     41.24 o
 -12   7   4      646.37      717.64     47.94 o
 -11   7   4      172.29      190.09     17.61 o
 -10   7   4      698.12      760.75     42.82 o
  -9   7   4      138.23      139.34     13.03 o
  -8   7   4       12.59        5.33      6.93 o
  -7   7   4      267.33      292.18     26.09 o
  -6   7   4      459.93      412.65     17.49 o
  -5   7   4      291.71      281.30     12.08 o
  -4   7   4     4238.44     4146.89     49.89 o
  -3   7   4     2077.13     2194.65     34.10 o
  -2   7   4     3633.64     3856.07     59.24 o
  -1   7   4      512.32      681.47     18.78 o
   0   7   4     1605.09     1784.99     24.65 o
   1   7   4     5320.49     4918.63     66.03 o
   2   7   4      493.27      523.09     12.11 o
   3   7   4        6.35        7.56      5.26 o
   4   7   4     1662.80     1583.98     28.15 o
   5   7   4     1700.51     1692.29     30.24 o
   6   7   4        2.17        4.06      5.25 o
   7   7   4        5.57        5.13      6.36 o
   8   7   4      676.48      654.93     26.75 o
   9   7   4     1675.71     1731.50     44.86 o
  10   7   4        2.16        4.57      9.31 o
  11   7   4      124.89      125.93     19.12 o
  12   7   4      142.71      136.95     30.43 o
  13   7   4       43.70       95.83     28.91 o
  14   7   4       49.48       46.79     26.38 o
  15   7   4      345.99      372.70     63.44 o
 -14   8   4       41.62       42.43     29.14 o
 -13   8   4      151.66      161.02     32.42 o
 -12   8   4      501.53      636.60     34.26 o
 -11   8   4      141.15      118.33     15.88 o
 -10   8   4        1.96        5.57     10.46 o
  -9   8   4     2599.05     2578.85     49.10 o
  -8   8   4        0.90        4.71      7.29 o
  -7   8   4       21.60       30.75      8.12 o
  -6   8   4     1174.01     1154.93     25.61 o
  -5   8   4     1189.25     1140.20     24.41 o
  -4   8   4     5837.01     5838.98     76.14 o
  -3   8   4     2857.92     2976.49     43.66 o
  -2   8   4      782.47      697.51     17.41 o
  -1   8   4     3284.36     3259.37     41.64 o
   0   8   4     1462.03     1455.61     21.88 o
   1   8   4      136.63      161.30      7.27 o
   2   8   4      269.62      236.49      8.29 o
   3   8   4      259.11      198.81     10.68 o
   4   8   4      271.91      225.09     10.62 o
   5   8   4      789.84      815.07     26.79 o
   6   8   4      567.65      571.55     16.45 o
   7   8   4      456.89      477.17     38.25 o
   8   8   4      179.16      160.47     13.75 o
   9   8   4      248.96      278.92     21.27 o
  10   8   4     1326.79     1465.33     40.97 o
  11   8   4       98.01       48.45     29.53 o
  12   8   4      484.06      513.70     45.60 o
  13   8   4       15.31       -6.90     24.08 o
  14   8   4      950.52     1092.19     67.93 o
  15   8   4       15.27        5.02     34.32 o
 -14   9   4      347.28      440.40     74.02 o
 -13   9   4       18.04       21.87     25.71 o
 -12   9   4       94.57       96.04     21.44 o
 -11   9   4       87.04      110.82     16.43 o
 -10   9   4        3.57        4.04     10.85 o
  -9   9   4      853.38      878.24     26.38 o
  -8   9   4     1393.85     1364.07     31.16 o
  -7   9   4      902.29      897.19     25.63 o
  -6   9   4     1977.31     1934.94     38.09 o
  -5   9   4     1603.82     1668.02     31.80 o
  -4   9   4        6.90       -1.10      4.98 o
  -3   9   4     5794.69     5891.53     76.93 o
  -2   9   4      529.21      574.59     16.78 o
  -1   9   4     2190.41     2330.78     32.57 o
   0   9   4     4299.83     4441.58     51.98 o
   1   9   4     4308.69     4516.42     52.88 o
   2   9   4     1433.22     1363.36     24.57 o
   3   9   4     1291.64     1324.66     26.05 o
   4   9   4       25.69       18.95      5.97 o
   5   9   4     4404.67     4423.74     60.15 o
   6   9   4      263.38      284.27     14.46 o
   7   9   4      327.80      345.76     16.92 o
   8   9   4      637.82      640.97     23.24 o
   9   9   4     1932.09     1940.68     51.98 o
  10   9   4       42.59       42.12     14.33 o
  11   9   4      483.59      506.12     44.31 o
  12   9   4        7.62        3.29     26.97 o
  13   9   4      140.87      110.37     61.77 o
  14   9   4        3.80       16.14     26.55 o
  15   9   4       35.76       75.06     40.61 o
 -14  10   4       62.73       63.04     45.45 o
 -13  10   4       27.24       47.98     28.44 o
 -12  10   4       61.91       47.93     17.91 o
 -11  10   4       18.72       15.15     14.08 o
 -10  10   4       65.70       51.97     14.18 o
  -9  10   4       11.05       23.38     10.61 o
  -8  10   4      961.16      925.78     28.28 o
  -7  10   4     1082.84     1155.15     29.88 o
  -6  10   4       14.05       18.11      7.62 o
  -5  10   4     2679.84     2615.24     44.01 o
  -4  10   4     4653.79     4804.36     68.02 o
  -3  10   4     1191.29     1208.41     25.29 o
  -2  10   4      236.95      249.71     12.09 o
  -1  10   4     1921.18     1965.20     32.53 o
   0  10   4      532.36      579.14     13.00 o
   1  10   4     1279.21     1289.85     26.73 o
   2  10   4     2634.34     2660.10     40.23 o
   3  10   4      384.87      412.85     13.03 o
   4  10   4     3412.38     3528.44     50.39 o
   5  10   4      351.82      379.73     13.80 o
   6  10   4     4302.61     4358.95     65.44 o
   7  10   4        8.19        0.95      9.00 o
   8  10   4        0.24        7.42      9.72 o
   9  10   4      598.86      598.86     29.36 o
  10  10   4      660.73      656.38     32.30 o
  11  10   4       51.92       55.92     19.82 o
  12  10   4      243.34      353.03     41.30 o
  13  10   4       21.09       30.24     25.71 o
  14  10   4        7.83       13.76     25.59 o
  15  10   4        0.07      -33.87     42.46 o
 -13  11   4        2.40       19.31     27.44 o
 -12  11   4      392.40      380.74     36.18 o
 -11  11   4       20.52       10.30     15.54 o
 -10  11   4      404.35      394.72     26.89 o
  -9  11   4     1049.03     1122.07     33.22 o
  -8  11   4      243.18      245.63     17.74 o
  -7  11   4      309.51      265.58     18.87 o
  -6  11   4     2170.82     2164.40     43.24 o
  -5  11   4       65.54       50.12      9.31 o
  -4  11   4      783.16      802.46     21.84 o
  -3  11   4       76.17       63.93      8.26 o
  -2  11   4      103.44       73.53      8.37 o
  -1  11   4     4953.40     5120.86    103.61 o
   0  11   4      736.89      736.46     17.84 o
   1  11   4      665.56      577.86     17.44 o
   2  11   4     1156.17     1065.55     26.09 o
   3  11   4      140.77      142.72     10.31 o
   4  11   4      342.32      344.43     16.19 o
   5  11   4     1162.22     1249.61     33.74 o
   6  11   4     1649.38     1632.29     47.17 o
   7  11   4     1208.84     1292.54     32.53 o
   8  11   4      851.72      828.39     28.65 o
   9  11   4      380.96      354.03     25.02 o
  10  11   4        7.21       17.50     15.88 o
  11  11   4      515.98      635.16     60.51 o
  12  11   4      409.50      365.36     41.84 o
  13  11   4      109.08      136.29     55.17 o
  14  11   4       38.96       14.01     29.90 o
  15  11   4      221.18      182.58     41.42 o
 -13  12   4      132.03      162.88     68.46 o
 -12  12   4        0.14       10.68     25.10 o
 -11  12   4      441.68      463.33     31.24 o
 -10  12   4      656.61      677.23     31.82 o
  -9  12   4       27.92        8.66     12.11 o
  -8  12   4       93.75      100.86     15.54 o
  -7  12   4       22.99       16.92     11.00 o
  -6  12   4      693.16      708.49     24.69 o
  -5  12   4     2272.67     2220.13     43.75 o
  -4  12   4      430.07      411.09     17.92 o
  -3  12   4       23.73       33.87      7.55 o
  -2  12   4        1.82        1.89      6.84 o
  -1  12   4      102.33      110.45     10.73 o
   0  12   4     5684.96     6008.84     83.48 o
   1  12   4      362.41      385.48     16.38 o
   2  12   4      877.46      867.75     19.30 o
   3  12   4      953.71      955.87     19.66 o
   4  12   4     4666.73     4716.21     86.13 o
   5  12   4        9.31       18.13     11.53 o
   6  12   4       27.48       14.92     12.17 o
   7  12   4       41.56       31.35     13.18 o
   8  12   4      181.34      179.35     23.34 o
   9  12   4       80.70       63.54     23.13 o
  10  12   4       43.18       40.15     18.39 o
  11  12   4       41.14       25.10     19.13 o
  12  12   4       50.77       57.89     28.53 o
  13  12   4      131.66      100.31     61.43 o
  14  12   4      112.57      110.35     34.83 o
 -12  13   4        2.72       38.23     28.47 o
 -11  13   4       25.37       94.59     25.99 o
 -10  13   4     1141.46     1287.55     73.28 o
  -9  13   4      295.12      268.05     22.58 o
  -8  13   4       19.29       34.55     13.25 o
  -7  13   4      191.04      161.12     17.19 o
  -6  13   4        7.23       11.69     10.22 o
  -5  13   4       12.74        9.60      9.41 o
  -4  13   4       60.62       61.78     11.41 o
  -3  13   4        1.23       -3.88      7.37 o
  -2  13   4     1322.48     1402.71     34.00 o
  -1  13   4      918.34     1031.47     31.66 o
   0  13   4        4.10       10.41      7.53 o
   1  13   4       30.11       36.22      8.75 o
   2  13   4      366.93      334.47     26.80 o
   3  13   4       63.80       48.37     12.28 o
   4  13   4      122.20      131.63     20.68 o
   5  13   4        0.20        7.29     13.11 o
   6  13   4      986.55      956.97     43.44 o
   7  13   4       70.21       63.02     19.38 o
   8  13   4      361.34      208.10     32.30 o
   9  13   4      316.17      387.88     40.86 o
  10  13   4       21.32       26.31     23.98 o
  11  13   4      445.21      397.38     44.75 o
  12  13   4       11.39       20.85     26.75 o
  13  13   4      362.79      377.58     73.08 o
  14  13   4      306.65      229.81     67.51 o
 -12  14   4      139.54      139.88     49.29 o
 -11  14   4       63.88       45.58     29.06 o
 -10  14   4        2.38        8.82     17.99 o
  -9  14   4      673.52      730.76    102.48 o
  -8  14   4      299.12      298.66     33.42 o
  -7  14   4      965.68      908.51     35.75 o
  -6  14   4     1219.05     1232.02     37.37 o
  -5  14   4        2.64        1.77     10.00 o
  -4  14   4       80.56       70.00     12.35 o
  -3  14   4        9.96       22.16      9.67 o
  -2  14   4        2.05        1.62      9.07 o
  -1  14   4     4414.53     4444.35     83.21 o
   0  14   4     2054.03     2109.27     58.54 o
   1  14   4     2345.67     2307.40     51.31 o
   2  14   4       14.63        7.72     10.44 o
   3  14   4       78.16       56.43     16.02 o
   4  14   4       69.35       45.60     15.37 o
   5  14   4      299.30      263.79     25.43 o
   6  14   4     1096.12     1038.83     46.96 o
   7  14   4      777.34      809.40     52.77 o
   8  14   4     1905.04     1819.81     79.81 o
   9  14   4       16.59       44.86     24.80 o
  10  14   4      690.74      684.62     92.20 o
  11  14   4        0.48        4.74     26.50 o
  12  14   4      110.32      139.70     36.39 o
  13  14   4      150.44      181.33     61.41 o
 -11  15   4      134.13      136.46     36.39 o
 -10  15   4       30.39       35.93     21.83 o
  -9  15   4        6.40       -0.47     16.74 o
  -8  15   4      279.95      304.56     33.10 o
  -7  15   4       41.45       43.25     15.87 o
  -6  15   4      447.68      435.60     28.21 o
  -5  15   4     2587.63     2489.68     78.03 o
  -4  15   4        1.13        4.70     11.73 o
  -3  15   4        8.31       10.16     10.58 o
  -2  15   4       39.43       36.03     11.29 o
  -1  15   4       10.96        9.69     13.03 o
   0  15   4      661.05      704.20     31.87 o
   1  15   4       71.78       86.43     13.16 o
   2  15   4      232.63      229.00     38.63 o
   3  15   4     3012.76     3137.35     85.63 o
   4  15   4       22.28       35.11     15.20 o
   5  15   4      634.64      549.98     54.33 o
   6  15   4        7.49       20.40     15.53 o
   7  15   4       88.93      115.14     27.98 o
   8  15   4      670.29      689.55     52.22 o
   9  15   4      645.01      539.20     53.38 o
  10  15   4      160.79      131.60     34.16 o
  11  15   4       29.36        4.93     27.86 o
  12  15   4        4.01        8.84     28.79 o
  13  15   4        0.40        9.50     46.08 o
 -11  16   4      239.60      265.51     73.08 o
 -10  16   4      252.78      263.56     39.62 o
  -9  16   4       22.81       16.17     21.32 o
  -8  16   4        2.18        3.92     18.71 o
  -7  16   4      761.02      833.21     71.60 o
  -6  16   4       20.08       17.74     16.96 o
  -5  16   4      276.89      279.76     27.40 o
  -4  16   4      189.44      200.06     24.04 o
  -3  16   4      697.97      719.68     36.98 o
  -2  16   4      173.68      125.37     18.46 o
  -1  16   4      236.73      262.67     23.30 o
   0  16   4      879.74      842.79     41.56 o
   1  16   4     1196.36     1218.58     36.60 o
   2  16   4       36.55       23.55     12.74 o
   3  16   4      381.53      458.28     51.85 o
   4  16   4      761.55      741.51     39.81 o
   5  16   4       33.60       26.51     16.68 o
   6  16   4      485.46      487.16     35.86 o
   7  16   4      195.25      173.47     25.99 o
   8  16   4      131.89      116.03     29.99 o
   9  16   4       86.66       66.40     30.12 o
  10  16   4       16.13       15.15     37.94 o
  11  16   4       42.41       35.03     35.25 o
  12  16   4       11.39       12.97     30.26 o
 -10  17   4       21.50       -8.50     36.58 o
  -9  17   4        0.35       29.10     24.88 o
  -8  17   4       20.97       33.85     21.94 o
  -7  17   4       78.52       59.67     22.13 o
  -6  17   4     1263.09     1261.13     55.82 o
  -5  17   4      999.99      982.72     46.25 o
  -4  17   4      729.03      767.01     40.40 o
  -3  17   4        5.97       -5.79     14.25 o
  -2  17   4        3.43        5.62     13.51 o
  -1  17   4      216.07      214.05     22.53 o
   0  17   4      646.17      661.25     39.04 o
   1  17   4     1069.62     1098.04     47.41 o
   2  17   4     1550.97     1546.40     57.19 o
   3  17   4      283.17      288.86     43.20 o
   4  17   4      163.01      158.31     36.74 o
   5  17   4        8.13        3.04     16.41 o
   6  17   4       22.50       13.81     18.74 o
   7  17   4        3.65       20.50     23.62 o
   8  17   4       12.33       -4.10     19.15 o
   9  17   4      387.30      447.47     60.92 o
  10  17   4       93.16       47.46     30.30 o
  11  17   4      349.50      384.02     49.72 o
  12  17   4       13.50        8.03     32.38 o
  -9  18   4        2.23       27.31     28.92 o
  -8  18   4        8.65       31.52     25.66 o
  -7  18   4       54.81       41.59     22.97 o
  -6  18   4        2.29       21.70     18.65 o
  -5  18   4      206.18      165.47     25.47 o
  -4  18   4     1011.48     1010.97     46.53 o
  -3  18   4     1282.27     1338.44     51.72 o
  -2  18   4     1277.61     1272.62     55.90 o
  -1  18   4      175.92      161.76     24.92 o
   0  18   4      407.72      456.99     34.51 o
   1  18   4       87.39       50.24     18.70 o
   2  18   4       26.97       28.70     17.87 o
   3  18   4      137.47      119.88     30.58 o
   4  18   4       42.27       31.73     19.05 o
   5  18   4       94.67       87.97     23.60 o
   6  18   4      220.06      254.72     31.50 o
   7  18   4        3.12        1.19     20.35 o
   8  18   4      105.30      107.81     25.93 o
   9  18   4       51.31       35.68     23.88 o
  10  18   4      237.61      321.94     97.25 o
  11  18   4       83.96       69.08     35.81 o
  -8  19   4      297.26      260.31     87.21 o
  -7  19   4      245.61      240.91     46.49 o
  -6  19   4        0.48       17.68     22.43 o
  -5  19   4      299.76      348.82     42.61 o
  -4  19   4      179.68      233.05     32.52 o
  -3  19   4       61.56       84.93     26.53 o
  -2  19   4     1248.39     1355.62     60.13 o
  -1  19   4      828.73      927.81     49.10 o
   0  19   4       29.42       26.21     19.17 o
   1  19   4       60.80       82.51     29.12 o
   2  19   4       82.72      106.45     29.64 o
   3  19   4        3.21        5.93     18.04 o
   4  19   4      549.50      589.21     49.35 o
   5  19   4       44.73       33.76     21.22 o
   6  19   4       92.98       83.76     24.69 o
   7  19   4      326.14      318.93     36.18 o
   8  19   4       67.42       31.49     24.28 o
   9  19   4      400.52      466.44     56.63 o
  10  19   4        1.05      -16.36     28.01 o
  11  19   4       49.70       29.37     34.66 o
  -7  20   4      246.74      210.69     51.39 o
  -6  20   4      120.96       66.46     28.26 o
  -5  20   4       16.81       16.08     22.69 o
  -4  20   4      170.09      207.95     32.14 o
  -3  20   4      545.38      513.44     62.84 o
  -2  20   4      268.63      331.14     35.21 o
  -1  20   4       94.71       97.84     23.58 o
   0  20   4      223.05      246.60     30.65 o
   1  20   4        7.69       -1.97     24.03 o
   2  20   4       82.09       88.97     29.71 o
   3  20   4        0.24        0.95     19.97 o
   4  20   4      998.74     1023.37     55.80 o
   5  20   4      169.18      169.24     29.66 o
   6  20   4      156.57      130.00     29.20 o
   7  20   4      297.66      361.59     39.26 o
   8  20   4        7.75       19.81     24.12 o
   9  20   4        1.75      -10.21     48.18 o
  10  20   4       34.33       37.82     34.39 o
  -6  21   4       34.96       40.87     32.90 o
  -5  21   4       65.18       60.54     31.65 o
  -4  21   4        6.80        2.29     23.27 o
  -3  21   4       12.87       12.28     22.67 o
  -2  21   4      425.33      466.14    115.98 o
  -1  21   4        4.72       -2.84     19.72 o
   0  21   4      203.94      236.04     70.68 o
   1  21   4      135.40      171.13     59.28 o
   2  21   4       47.68       55.25     30.81 o
   3  21   4       62.69       41.35     27.68 o
   4  21   4        3.96        8.81     22.76 o
   5  21   4       75.36       69.55     33.30 o
   6  21   4       77.12       71.78     27.34 o
   7  21   4      182.63      178.46     32.97 o
   8  21   4       13.86      -30.94     54.40 o
   9  21   4        1.13      -28.17     29.31 o
  -5  22   4       44.11       36.36     30.96 o
  -4  22   4       10.18       10.03     25.99 o
  -3  22   4       11.01        0.10     26.93 o
  -2  22   4        2.66       17.64     23.54 o
  -1  22   4       41.83       16.04     32.85 o
   0  22   4       34.35       10.63     31.38 o
   1  22   4      164.79      128.69     38.89 o
   2  22   4      267.83      296.54     85.99 o
   3  22   4      103.12       87.21     33.59 o
   4  22   4       38.43       80.78     32.89 o
   5  22   4       55.28      106.96     30.95 o
   6  22   4       50.11       28.12     32.34 o
   7  22   4        1.26       24.05     31.44 o
  -3  23   4        1.30        0.23     29.17 o
  -2  23   4      111.77      121.69     35.56 o
  -1  23   4      128.53      191.19     65.16 o
   0  23   4      169.82       97.31     52.91 o
   1  23   4        1.59       26.23     48.66 o
   2  23   4      243.03      253.59     63.31 o
   3  23   4        0.82       21.21     45.45 o
   4  23   4      515.61      517.99     82.35 o
   5  23   4        8.26      -24.92     29.28 o
   6  23   4      136.16      134.05     39.82 o
   0  24   4        5.92       23.06     52.27 o
   1  24   4      335.44      344.44     79.00 o
   2  24   4       53.33       71.58     52.95 o
  -5 -23   5       25.14       33.14     33.85 o
  -4 -23   5        6.55      -19.49     26.42 o
  -3 -23   5      793.68      917.05     68.09 o
  -2 -23   5        0.79       19.13     44.72 o
  -1 -23   5      283.35      353.53     71.40 o
   0 -23   5       10.08       28.17     45.49 o
   1 -23   5      610.00      620.46     85.96 o
  -6 -22   5      262.63      248.98     45.18 o
  -5 -22   5        2.10       33.86     31.18 o
  -4 -22   5      292.10      311.43     69.73 o
  -3 -22   5      167.40      155.75     31.73 o
  -2 -22   5       27.02       33.33     25.64 o
  -1 -22   5       28.31       42.70     31.64 o
   0 -22   5       12.17       13.45     29.92 o
   1 -22   5      103.16      112.90     38.64 o
   2 -22   5      118.13      115.69     40.37 o
   3 -22   5      420.02      370.12     78.91 o
   4 -22   5       13.27       50.24     41.24 o
   5 -22   5       27.97       29.39     43.05 o
  -8 -21   5        2.31       13.85     31.82 o
  -7 -21   5       42.07       48.38     33.46 o
  -6 -21   5       36.00       28.88     24.83 o
  -5 -21   5       53.29       33.55     25.37 o
  -4 -21   5       14.82       12.27     22.34 o
  -3 -21   5      219.86      214.44     27.92 o
  -2 -21   5       24.27       26.87     20.09 o
  -1 -21   5       15.88       21.29     19.63 o
   0 -21   5       68.42       45.94     23.46 o
   1 -21   5      172.16      162.52     37.45 o
   2 -21   5      216.97      198.23     39.49 o
   3 -21   5      887.13      883.27    122.75 o
   4 -21   5       82.15       86.41     32.55 o
   5 -21   5      199.58      140.71     39.21 o
   6 -21   5        0.41       13.97     38.44 o
  -9 -20   5        0.26       26.51     31.90 o
  -8 -20   5      583.14      544.56     56.66 o
  -7 -20   5        7.45       -5.82     27.44 o
  -6 -20   5      245.85      215.02     40.56 o
  -5 -20   5      173.45      138.15     31.00 o
  -4 -20   5        1.98        8.70     17.93 o
  -3 -20   5       52.54       39.04     19.11 o
  -2 -20   5       27.52       32.26     17.98 o
  -1 -20   5        1.00       -8.53     16.05 o
   0 -20   5      551.82      538.58     40.94 o
   1 -20   5       41.48        7.98     20.19 o
   2 -20   5      462.59      526.18     52.03 o
   3 -20   5        0.85       15.88     25.76 o
   4 -20   5       91.69      129.43     34.50 o
   5 -20   5       24.81       13.83     29.00 o
   6 -20   5       58.54       65.89     42.33 o
   7 -20   5       14.78       34.95     37.22 o
 -10 -19   5        0.26        7.63     30.59 o
  -9 -19   5       74.69       67.68     27.71 o
  -8 -19   5        3.38       16.33     22.79 o
  -7 -19   5      102.99       57.79     24.88 o
  -6 -19   5      249.91      196.60     25.31 o
  -5 -19   5      655.73      584.63     35.78 o
  -4 -19   5      147.61      115.69     35.26 o
  -3 -19   5      295.20      274.29     27.40 o
  -2 -19   5       89.10       60.74     19.08 o
  -1 -19   5      103.68      154.44     22.71 o
   0 -19   5        2.15       13.62     15.79 o
   1 -19   5      408.28      424.01     43.31 o
   2 -19   5        8.04       -2.89     17.76 o
   3 -19   5     1495.35     1816.67     68.52 o
   4 -19   5       93.06       62.71     28.98 o
   5 -19   5        1.67       55.67     28.19 o
   6 -19   5       76.63      109.34     45.99 o
   7 -19   5       13.28        3.89     32.42 o
   8 -19   5       20.27       -6.87     37.17 o
 -11 -18   5       35.48       24.33     38.71 o
 -10 -18   5      119.47       91.63     29.06 o
  -9 -18   5       32.09       32.60     23.85 o
  -8 -18   5        5.98       -0.73     18.00 o
  -7 -18   5      164.61      174.82     24.43 o
  -6 -18   5       68.09       45.31     18.31 o
  -5 -18   5       91.87       66.03     23.46 o
  -4 -18   5      412.78      432.26     37.96 o
  -3 -18   5      109.11       97.66     20.79 o
  -2 -18   5     2209.79     2333.79     58.13 o
  -1 -18   5       61.31       29.36     15.23 o
   0 -18   5      305.29      359.82     28.21 o
   1 -18   5       66.50       32.20     16.59 o
   2 -18   5      479.84      497.60     34.38 o
   3 -18   5      233.74      252.69     40.76 o
   4 -18   5      808.42      949.43    103.39 o
   5 -18   5        1.43       16.42     26.26 o
   6 -18   5      679.89      793.02     82.80 o
   7 -18   5       25.60       49.38     40.25 o
   8 -18   5      138.16      127.43     49.47 o
   9 -18   5       47.06       17.14     38.66 o
 -11 -17   5        9.40        4.86     20.94 o
 -10 -17   5        1.15       -9.54     18.61 o
  -9 -17   5      379.81      355.00     31.65 o
  -8 -17   5       16.26       29.30     16.00 o
  -7 -17   5      607.78      640.22     34.65 o
  -6 -17   5        9.06       11.21     13.79 o
  -5 -17   5     1117.44     1189.55     50.74 o
  -4 -17   5        1.23       13.69     12.52 o
  -3 -17   5      696.93      712.91     30.36 o
  -2 -17   5      400.10      452.07     22.93 o
  -1 -17   5      167.68      185.50     24.30 o
   0 -17   5       24.02       17.83     11.99 o
   1 -17   5       52.71       52.50     14.24 o
   2 -17   5       15.49       16.91     14.50 o
   3 -17   5      984.86     1012.23     42.51 o
   4 -17   5       22.69       14.85     23.89 o
   5 -17   5      154.55      238.72     37.99 o
   6 -17   5       48.70      100.08     31.06 o
   7 -17   5      551.68      688.61     79.99 o
   8 -17   5      278.30      346.52     64.53 o
   9 -17   5       86.02       98.57     30.07 o
  10 -17   5       52.10      108.08     48.34 o
 -12 -16   5      149.72      150.56     30.71 o
 -11 -16   5       88.77       53.21     29.25 o
 -10 -16   5      820.77      837.58     42.99 o
  -9 -16   5       10.80       22.77     15.21 o
  -8 -16   5      359.34      352.09     25.29 o
  -7 -16   5        2.51       -4.97     12.37 o
  -6 -16   5       28.76       15.19     13.26 o
  -5 -16   5      191.16      223.07     35.31 o
  -4 -16   5      553.50      592.68     27.81 o
  -3 -16   5      458.13      435.24     33.29 o
  -2 -16   5     1210.88     1236.49     30.09 o
  -1 -16   5       42.13       32.30     11.10 o
   0 -16   5       47.12       35.68     11.42 o
   1 -16   5       42.61       59.31     10.32 o
   2 -16   5     1157.83     1270.32     45.72 o
   3 -16   5       55.84       27.82     14.23 o
   4 -16   5     1360.03     1365.94     70.14 o
   5 -16   5       75.82       60.55     25.90 o
   6 -16   5     1428.54     1456.52     75.86 o
   7 -16   5       34.11       18.49     35.68 o
   8 -16   5       46.49       33.19     38.48 o
   9 -16   5       29.57       26.32     39.75 o
  10 -16   5        7.07       24.06     41.29 o
  11 -16   5        1.88       22.66     43.23 o
 -12 -15   5        7.33       -9.97     19.50 o
 -11 -15   5       75.06       80.27     21.29 o
 -10 -15   5       13.45       25.14     16.03 o
  -9 -15   5      812.24      888.47     36.45 o
  -8 -15   5        5.17       28.05     14.12 o
  -7 -15   5      405.96      463.97     28.78 o
  -6 -15   5      185.16      147.54     17.37 o
  -5 -15   5       51.49       50.61     13.15 o
  -4 -15   5        1.45       -0.94      9.91 o
  -3 -15   5      999.12     1029.60     28.67 o
  -2 -15   5        0.62        3.43      8.56 o
  -1 -15   5     3243.87     3179.99     52.62 o
   0 -15   5      126.96      120.03     10.85 o
   1 -15   5     1453.44     1489.66     31.75 o
   2 -15   5       10.56       19.19      8.72 o
   3 -15   5       12.77        3.19     11.57 o
   4 -15   5       60.15       71.07     15.76 o
   5 -15   5       59.91       52.34     23.46 o
   6 -15   5       86.51       96.33     55.98 o
   7 -15   5     1123.52     1214.20     95.46 o
   8 -15   5        3.35      -11.58     28.62 o
   9 -15   5        5.67       -5.34     35.05 o
  10 -15   5        1.78      -13.43     37.49 o
  11 -15   5       62.83       49.24     43.55 o
 -13 -14   5        0.78       14.90     23.56 o
 -12 -14   5       63.16       61.49     21.55 o
 -11 -14   5      454.32      479.94     33.86 o
 -10 -14   5      309.02      394.22     26.97 o
  -9 -14   5       85.00       83.79     20.34 o
  -8 -14   5        4.53      -12.52     11.61 o
  -7 -14   5       49.06       43.24     13.13 o
  -6 -14   5      601.55      587.02     26.74 o
  -5 -14   5     1121.95     1067.14     36.82 o
  -4 -14   5      777.20      737.03     26.12 o
  -3 -14   5      125.71       88.62     11.41 o
  -2 -14   5       38.86       29.08      8.74 o
  -1 -14   5       68.91       69.34     11.00 o
   0 -14   5     2965.45     2946.58     51.84 o
   1 -14   5       44.32       30.38      7.85 o
   2 -14   5     4342.35     4356.37     64.24 o
   3 -14   5      476.46      466.18     33.91 o
   4 -14   5      682.39      768.28     61.08 o
   5 -14   5        4.71       21.78     15.23 o
   6 -14   5       17.17        7.90     22.01 o
   7 -14   5       16.14       35.59     31.20 o
   8 -14   5      109.10      124.63     46.03 o
   9 -14   5       76.73      133.85     47.89 o
  10 -14   5      867.23      868.20     62.38 o
  11 -14   5      168.55      134.98     51.41 o
  12 -14   5       17.53      116.31     49.65 o
 -13 -13   5      218.32      201.96     28.08 o
 -12 -13   5        8.09       23.96     18.52 o
 -11 -13   5      147.97      149.13     22.07 o
 -10 -13   5      334.68      359.46     24.98 o
  -9 -13   5        2.30        3.07     12.15 o
  -8 -13   5        1.54       -2.30     10.95 o
  -7 -13   5       50.93       44.08     12.12 o
  -6 -13   5        8.41        2.37      9.36 o
  -5 -13   5      786.96      757.97     45.30 o
  -4 -13   5      578.49      569.92     22.39 o
  -3 -13   5     2066.78     2105.17     44.04 o
  -2 -13   5      408.44      436.57     18.05 o
  -1 -13   5     1945.31     1969.88     38.82 o
   0 -13   5       10.03       12.32      6.18 o
   1 -13   5      723.85      716.15     19.30 o
   2 -13   5      141.08      138.70     10.49 o
   3 -13   5       38.61       19.21      8.10 o
   4 -13   5      450.24      480.98     24.38 o
   5 -13   5      657.36      688.31     37.86 o
   6 -13   5       17.93       22.95     17.69 o
   7 -13   5      343.71      380.87     41.40 o
   8 -13   5      125.73      127.97     43.95 o
   9 -13   5      677.88      784.02     82.66 o
  10 -13   5       39.54        6.99     19.99 o
  11 -13   5      320.46      224.47     57.20 o
  12 -13   5       68.86       45.26     45.54 o
 -14 -12   5       49.61       25.38     30.90 o
 -13 -12   5       95.73      119.84     23.40 o
 -12 -12   5        2.97       13.23     16.57 o
 -11 -12   5       71.15       72.95     16.02 o
 -10 -12   5       27.26       12.19     12.66 o
  -9 -12   5        7.90       17.72     12.06 o
  -8 -12   5     1307.35     1378.63     39.36 o
  -7 -12   5       31.86       11.73      9.84 o
  -6 -12   5     1261.29     1296.64     33.58 o
  -5 -12   5       22.59       25.47      8.92 o
  -4 -12   5     3112.01     3160.27     57.23 o
  -3 -12   5       21.41       20.00      7.84 o
  -2 -12   5        6.49        3.92      6.30 o
  -1 -12   5      236.49      197.11     15.25 o
   0 -12   5      116.32      110.73      8.58 o
   1 -12   5       26.64        3.35      5.39 o
   2 -12   5      461.50      477.06     15.69 o
   3 -12   5       47.81       50.04      8.40 o
   4 -12   5      482.85      517.12     25.32 o
   5 -12   5       71.15       84.35     13.94 o
   6 -12   5     2569.39     2623.91     68.39 o
   7 -12   5      486.35      479.48     43.01 o
   8 -12   5       67.57       48.52     33.78 o
   9 -12   5       61.10       32.69     37.35 o
  10 -12   5     1164.33     1275.70     59.11 o
  11 -12   5       17.67       26.18     39.66 o
  12 -12   5        8.80       17.23     26.16 o
  13 -12   5       58.93       34.76     72.51 o
 -14 -11   5        1.44       20.68     28.72 o
 -13 -11   5      162.09      159.98     24.77 o
 -12 -11   5      454.73      494.39     28.71 o
 -11 -11   5       34.28       29.02     13.71 o
 -10 -11   5        0.26       -9.09     10.51 o
  -9 -11   5      202.18      199.02     23.56 o
  -8 -11   5       17.45       27.02      9.89 o
  -7 -11   5      130.59      133.31     13.91 o
  -6 -11   5       48.18       57.23     10.18 o
  -5 -11   5       51.21       43.65      9.25 o
  -4 -11   5     1826.87     1801.23     38.12 o
  -3 -11   5     2258.76     2281.52     44.00 o
  -2 -11   5       78.81       81.91      8.95 o
  -1 -11   5      334.61      341.11     13.37 o
   0 -11   5      117.46       96.83      8.16 o
   1 -11   5     1403.02     1458.01     25.21 o
   2 -11   5      156.77      152.35     10.27 o
   3 -11   5     1597.92     1640.72     33.87 o
   4 -11   5     1044.84     1026.12     24.32 o
   5 -11   5    10161.83    10304.67    139.05 o
   6 -11   5        8.55        2.28     11.65 o
   7 -11   5       39.06       35.94     16.88 o
   8 -11   5       57.02       47.40     19.30 o
   9 -11   5       66.45       63.47     52.77 o
  10 -11   5        1.49        8.07     16.16 o
  11 -11   5      244.24      224.46     43.24 o
  12 -11   5      113.55      107.72     31.84 o
  13 -11   5      509.50      692.42     56.83 o
 -14 -10   5      254.50      264.57     34.74 o
 -13 -10   5       38.13       16.92     19.97 o
 -12 -10   5      103.41       95.77     21.44 o
 -11 -10   5        8.06       13.21     12.71 o
 -10 -10   5     1257.79     1240.37     37.34 o
  -9 -10   5      642.76      591.51     22.60 o
  -8 -10   5     2641.84     2642.25     48.29 o
  -7 -10   5      226.78      228.16     17.11 o
  -6 -10   5      235.87      222.76     15.10 o
  -5 -10   5      857.49      818.43     23.83 o
  -4 -10   5        6.68       11.92      6.80 o
  -3 -10   5      102.19      105.74     12.35 o
  -2 -10   5      650.24      653.76     19.91 o
  -1 -10   5      209.81      205.81     10.34 o
   0 -10   5     6390.19     6100.26     74.56 o
   1 -10   5        1.30        4.45      4.63 o
   2 -10   5        1.46        0.23      4.90 o
   3 -10   5     1114.19     1157.98     38.24 o
   4 -10   5       58.19       40.83      7.44 o
   5 -10   5      216.28      220.61     13.76 o
   6 -10   5     5110.65     5307.22     86.63 o
   7 -10   5       79.35       49.67     13.75 o
   8 -10   5       21.25       20.19     15.25 o
   9 -10   5       81.25       49.95     42.91 o
  10 -10   5      120.46      140.22     20.72 o
  11 -10   5        0.96        2.11     15.73 o
  12 -10   5       11.46       27.96     25.20 o
  13 -10   5       13.85       34.05     27.20 o
  14 -10   5     1389.98     1630.38     84.03 o
 -15  -9   5      160.00      233.59     42.51 o
 -14  -9   5       20.70       11.26     21.38 o
 -13  -9   5      691.51      789.74     60.17 o
 -12  -9   5      814.66      829.28     31.48 o
 -11  -9   5      846.95      818.45     29.57 o
 -10  -9   5      174.96      166.50     15.60 o
  -9  -9   5       40.00       46.86     10.07 o
  -8  -9   5       96.09       84.90     10.60 o
  -7  -9   5     1187.44     1164.84     30.33 o
  -6  -9   5      610.66      614.88     24.89 o
  -5  -9   5     1848.81     1793.77     33.82 o
  -4  -9   5      608.44      613.00     19.38 o
  -3  -9   5     2256.16     2168.52     40.26 o
  -2  -9   5        9.61       10.92      5.58 o
  -1  -9   5     3548.98     3481.89     53.11 o
   0  -9   5      635.86      694.22     15.89 o
   1  -9   5    11380.08    11447.02    117.24 o
   2  -9   5      421.33      356.90     11.38 o
   3  -9   5      714.46      701.57     17.50 o
   4  -9   5       88.41       88.23      9.08 o
   5  -9   5      698.69      692.48     18.15 o
   6  -9   5      885.19      836.26     38.95 o
   7  -9   5      571.01      579.43     31.15 o
   8  -9   5      336.45      306.09     25.10 o
   9  -9   5     2720.27     2767.87     93.19 o
  10  -9   5        3.35        1.83     18.56 o
  11  -9   5       22.05        4.28     14.09 o
  12  -9   5        7.17       -9.44     23.11 o
  13  -9   5      155.44      170.61     37.05 o
  14  -9   5      133.29      130.37     35.35 o
 -15  -8   5        0.53       13.72     27.92 o
 -14  -8   5        5.44      -13.68     19.62 o
 -13  -8   5       65.92       72.76     17.39 o
 -12  -8   5       90.73       78.66     14.84 o
 -11  -8   5      655.85      678.52     24.94 o
 -10  -8   5      117.40      150.49     13.67 o
  -9  -8   5      304.41      306.93     15.67 o
  -8  -8   5      170.70      185.92     11.77 o
  -7  -8   5      100.22       88.45      9.22 o
  -6  -8   5     1212.06     1278.66     25.74 o
  -5  -8   5        7.30       -2.16      5.41 o
  -4  -8   5     5109.70     4951.14     69.50 o
  -3  -8   5      791.09      806.95     23.07 o
  -2  -8   5     2736.79     2703.39     45.60 o
  -1  -8   5      752.81      688.55     22.84 o
   0  -8   5    13583.86    13649.65    141.78 o
   1  -8   5     1033.56     1142.85     18.73 o
   2  -8   5      423.35      500.79     11.88 o
   3  -8   5       82.31       72.51      7.82 o
   4  -8   5      207.25      217.32     14.62 o
   5  -8   5      178.01      160.01      9.94 o
   6  -8   5     2763.68     2786.22     50.33 o
   7  -8   5      422.84      422.19     34.32 o
   8  -8   5     2885.12     3070.44     81.19 o
   9  -8   5      186.14      168.19     19.35 o
  10  -8   5      455.76      482.98     29.16 o
  11  -8   5      569.29      556.25     32.03 o
  12  -8   5        9.05       49.98     22.95 o
  13  -8   5       31.56       51.49     28.41 o
  14  -8   5      275.76      325.07     55.94 o
 -15  -7   5        2.87       -4.01     27.67 o
 -14  -7   5       42.20       43.49     19.37 o
 -13  -7   5        1.90       -3.38     13.01 o
 -12  -7   5      104.62       83.37     15.05 o
 -11  -7   5        3.15       -4.57      9.38 o
 -10  -7   5        2.50       -5.96      8.50 o
  -9  -7   5      546.27      586.73     20.01 o
  -8  -7   5      203.44      213.69     11.88 o
  -7  -7   5     3221.58     3132.33     47.62 o
  -6  -7   5      232.31      251.51     11.66 o
  -5  -7   5     4823.94     4509.14     60.26 o
  -4  -7   5        0.66       -0.56      4.36 o
  -3  -7   5     1774.40     1920.40     32.05 o
  -2  -7   5        5.51       11.60      4.66 o
  -1  -7   5     1340.73     1353.92     25.18 o
   0  -7   5      281.82      247.45      9.89 o
   1  -7   5      978.96      920.21     15.74 o
   2  -7   5      120.95      122.32      6.44 o
   3  -7   5     2555.45     2357.78     38.13 o
   4  -7   5      249.49      197.49      8.94 o
   5  -7   5     1967.76     2016.86     28.52 o
   6  -7   5       36.43       35.93      6.76 o
   7  -7   5       13.73        2.10      7.56 o
   8  -7   5       80.59       75.99     13.83 o
   9  -7   5     2122.81     2314.95     52.17 o
  10  -7   5       85.98       52.11     14.72 o
  11  -7   5       49.88       56.07     16.41 o
  12  -7   5        4.33      -20.76     18.50 o
  13  -7   5       49.97       16.66     24.79 o
  14  -7   5        1.43        4.43     33.19 o
  15  -7   5        1.01       -3.07     37.44 o
 -15  -6   5       43.40       46.00     21.62 o
 -14  -6   5       99.44       84.32     20.27 o
 -13  -6   5       44.23       39.28     13.27 o
 -12  -6   5      117.40      139.22     15.79 o
 -11  -6   5       46.61       26.88     11.08 o
 -10  -6   5     1585.94     1585.42     34.17 o
  -9  -6   5      508.63      479.94     24.79 o
  -8  -6   5        2.30        1.50      5.65 o
  -7  -6   5      228.19      261.48     10.75 o
  -6  -6   5      528.11      468.90     17.33 o
  -5  -6   5      352.06      298.92     13.25 o
  -4  -6   5     2191.43     1904.54     27.83 o
  -3  -6   5     1087.17     1193.19     20.88 o
  -2  -6   5      660.73      624.05     18.48 o
  -1  -6   5     9324.83     9539.06    130.98 o
   0  -6   5     3247.93     3455.17     53.71 o
   1  -6   5     1135.46     1324.04     26.52 o
   2  -6   5      941.27      946.60     17.28 o
   3  -6   5     1869.71     2131.67     30.07 o
   4  -6   5     9473.56     8944.47     92.55 o
   5  -6   5      127.64      134.30      6.36 o
   6  -6   5       18.32       13.62      4.88 o
   7  -6   5      191.98      158.90     10.83 o
   8  -6   5      121.62      103.45     13.07 o
   9  -6   5      152.95      147.75     14.54 o
  10  -6   5      165.72      161.53     17.19 o
  11  -6   5       69.50       60.34     16.72 o
  12  -6   5      973.00      963.31     46.56 o
  13  -6   5       91.76      126.03     31.61 o
  14  -6   5       38.81       34.73     34.46 o
  15  -6   5        2.38       18.40     32.47 o
 -15  -5   5      111.14      108.90     21.20 o
 -14  -5   5       81.04       78.62     19.68 o
 -13  -5   5        1.13       10.75     12.29 o
 -12  -5   5       71.63       67.27     13.48 o
 -11  -5   5      481.26      500.42     27.54 o
 -10  -5   5      279.01      276.36     16.05 o
  -9  -5   5      889.30      862.80     22.58 o
  -8  -5   5     1357.00     1199.67     24.07 o
  -7  -5   5      175.19      172.15      9.57 o
  -6  -5   5     1074.73     1000.53     20.71 o
  -5  -5   5       46.40       57.03      6.22 o
  -4  -5   5      131.02      140.14      6.88 o
  -3  -5   5      363.63      368.58     10.24 o
  -2  -5   5      596.25      602.10     16.92 o
  -1  -5   5    22120.27    22142.90    311.56 o
   0  -5   5     5546.28     5487.58     87.07 o
   1  -5   5       61.31       28.94      7.65 o
   2  -5   5       40.13       80.01      5.76 o
   3  -5   5    10160.69    10444.97    122.94 o
   4  -5   5      575.02      584.10     12.62 o
   5  -5   5     6698.39     6759.71     76.71 o
   6  -5   5      162.32      161.02      8.89 o
   7  -5   5      173.80      199.23      9.66 o
   8  -5   5        0.42       -3.06      6.39 o
   9  -5   5      898.83      961.15     29.89 o
  10  -5   5       34.52       30.60     10.68 o
  11  -5   5      140.94      125.56     18.27 o
  12  -5   5       36.40       49.15     16.69 o
  13  -5   5     1324.73     1507.72    101.11 o
  14  -5   5        2.94       -4.88     30.98 o
  15  -5   5       81.22       57.88     38.84 o
 -15  -4   5        0.81        5.67     18.37 o
 -14  -4   5      283.40      245.21     25.88 o
 -13  -4   5      354.41      397.20     23.22 o
 -12  -4   5       59.84       50.64     12.83 o
 -11  -4   5      174.01      173.73     25.04 o
 -10  -4   5       91.25       89.56     11.36 o
  -9  -4   5      292.43      240.93     12.43 o
  -8  -4   5      407.48      364.74     15.48 o
  -7  -4   5     2378.81     2352.71     37.54 o
  -6  -4   5     2669.37     2629.33     39.45 o
  -5  -4   5      616.19      607.46     13.32 o
  -4  -4   5      331.05      270.03      8.34 o
  -3  -4   5      264.58      285.59     11.15 o
  -2  -4   5     6520.26     6589.95     89.35 o
  -1  -4   5     2322.61     2739.51     71.80 o
   0  -4   5     3418.07     3349.47     45.86 o
   1  -4   5     3152.65     3255.11     49.87 o
   2  -4   5      823.75     1011.95     18.95 o
   3  -4   5     1980.25     1990.41     26.14 o
   4  -4   5     7302.26     7187.69     79.03 o
   5  -4   5     3515.30     3758.48     45.66 o
   6  -4   5       13.53        6.92      3.99 o
   7  -4   5     1403.77     1260.85     31.70 o
   8  -4   5     3235.35     3110.73     47.74 o
   9  -4   5       64.61       65.16      9.61 o
  10  -4   5        2.38      -11.98      8.04 o
  11  -4   5      112.57       77.92     26.48 o
  12  -4   5     1235.32     1360.15     86.03 o
  13  -4   5      210.74      183.46     44.59 o
  14  -4   5      192.95      240.30     50.83 o
  15  -4   5        1.31      -16.87     27.45 o
 -15  -3   5      552.66      624.68     37.91 o
 -14  -3   5       20.58        9.98     16.78 o
 -13  -3   5       42.36       36.74     14.34 o
 -12  -3   5      192.09      194.40     18.20 o
 -11  -3   5        0.32        0.39      9.44 o
 -10  -3   5     1632.95     1664.77     33.86 o
  -9  -3   5     1782.36     1694.86     32.71 o
  -8  -3   5      760.36      670.35     21.71 o
  -7  -3   5     1287.62     1305.57     23.53 o
  -6  -3   5      309.79      253.49     11.68 o
  -5  -3   5     3602.90     3573.36     71.86 o
  -4  -3   5     4063.61     4102.45     51.69 o
  -3  -3   5     1420.13     1479.59     23.21 o
  -2  -3   5     2733.64     2677.60     50.23 o
  -1  -3   5    39710.04    40492.96    573.98 o
   0  -3   5      595.93      566.36     10.46 o
   1  -3   5     2395.08     2577.79     36.01 o
   2  -3   5     4211.72     4491.02     65.55 o
   3  -3   5      942.03      877.91     15.00 o
   4  -3   5        6.58       10.46      3.59 o
   5  -3   5      566.83      638.19     13.27 o
   6  -3   5      272.21      283.24      9.51 o
   7  -3   5     3411.35     3391.73     44.44 o
   8  -3   5      381.39      313.13     14.59 o
   9  -3   5      573.80      513.73     19.29 o
  10  -3   5       12.70       11.62      7.96 o
  11  -3   5        1.77        8.49     10.56 o
  12  -3   5       11.25       40.38     28.67 o
  13  -3   5      545.34      592.15     66.34 o
  14  -3   5       12.58      -10.04     28.40 o
  15  -3   5        8.61       -6.65     32.78 o
 -15  -2   5      224.97      237.15     27.96 o
 -14  -2   5      254.15      236.79     26.91 o
 -13  -2   5      158.97      161.07     17.56 o
 -12  -2   5       18.54       12.30     13.29 o
 -11  -2   5      325.92      356.11     19.75 o
 -10  -2   5        5.32        4.29      7.50 o
  -9  -2   5      578.71      592.12     18.61 o
  -8  -2   5      741.58      608.64     18.75 o
  -7  -2   5      554.09      547.18     19.86 o
  -6  -2   5     6223.38     5645.02     77.16 o
  -5  -2   5       54.31      106.11      8.84 o
  -4  -2   5     1674.82     1660.37     28.16 o
  -3  -2   5        7.17        7.49      2.94 o
  -2  -2   5       32.43       40.33      3.20 o
  -1  -2   5     8113.44     8446.17    139.05 o
   0  -2   5     1825.97     1756.78     26.43 o
   1  -2   5     9089.89     9135.19    115.02 o
   2  -2   5    13677.58    13635.47    169.77 o
   3  -2   5        2.90       12.00      3.96 o
   4  -2   5      341.51      332.61     10.07 o
   5  -2   5       17.85        6.91      3.91 o
   6  -2   5       72.77       75.45      6.25 o
   7  -2   5       34.33       34.23      5.34 o
   8  -2   5     9420.16     9462.14    124.62 o
   9  -2   5      684.18      692.06     19.55 o
  10  -2   5       53.70       48.75     11.34 o
  11  -2   5        9.25       14.47     11.37 o
  12  -2   5        0.53       10.67     19.01 o
  13  -2   5       11.99      -20.71     26.45 o
  14  -2   5       52.86      103.92     41.38 o
  15  -2   5       38.60       33.87     34.50 o
  16  -2   5      376.30      390.70     67.42 o
 -15  -1   5       49.90       21.49     18.96 o
 -14  -1   5      250.77      225.69     28.57 o
 -13  -1   5      109.06      101.73     15.65 o
 -12  -1   5       57.93       45.51     12.17 o
 -11  -1   5     1955.14     2026.27     44.87 o
 -10  -1   5     1137.04     1129.04     28.84 o
  -9  -1   5      140.66      119.17     10.83 o
  -8  -1   5        7.86        9.34      6.22 o
  -7  -1   5        6.24        2.28      4.97 o
  -6  -1   5      268.79      210.49     10.07 o
  -5  -1   5     4910.34     5034.44     63.68 o
  -4  -1   5     1862.51     1951.06     29.47 o
  -3  -1   5      516.83      472.40      9.90 o
  -2  -1   5     9330.17     9239.31    136.07 o
  -1  -1   5       15.63       14.37      2.31 o
   0  -1   5       66.46       46.48      2.54 o
   1  -1   5     2144.62     2227.37     27.73 o
   2  -1   5      503.03      545.73     12.79 o
   3  -1   5    17084.21    16914.14    222.56 o
   4  -1   5       25.50       20.33      4.18 o
   5  -1   5        2.13       10.75      3.85 o
   6  -1   5       30.40       31.17      6.45 o
   7  -1   5       75.26       81.21      6.49 o
   8  -1   5     1312.65     1385.30     25.41 o
   9  -1   5     1685.78     1688.74     31.55 o
  10  -1   5     1098.75     1063.79     27.02 o
  11  -1   5     1191.72     1174.68     41.73 o
  12  -1   5        4.35      -22.73     16.67 o
  13  -1   5       67.61       78.81     27.45 o
  14  -1   5        4.44        9.90     30.16 o
  15  -1   5        2.31       18.68     32.83 o
  16  -1   5      194.24      216.47     53.22 o
 -15   0   5      150.93      163.50     25.58 o
 -14   0   5       20.26       27.41     17.65 o
 -13   0   5       87.47      110.61     15.80 o
 -12   0   5      539.44      547.55     24.83 o
 -11   0   5       59.41       54.91     12.94 o
 -10   0   5      916.95      945.98     32.48 o
  -9   0   5     1516.81     1457.64     39.46 o
  -8   0   5      619.23      615.72     18.87 o
  -7   0   5     1812.76     1803.54     33.08 o
  -6   0   5      123.54       98.67      7.77 o
  -5   0   5      277.85      264.63      8.99 o
  -4   0   5     6135.75     6683.26     95.06 o
  -3   0   5    11573.96    11597.34    151.55 o
  -2   0   5    18904.92    19068.52    690.23 o
  -1   0   5      754.43      761.69     27.92 o
   0   0   5       79.24       98.81      3.93 o
   1   0   5     2318.24     2490.62     39.37 o
   2   0   5    12215.44    12114.49    161.55 o
   3   0   5     1541.17     1355.59     43.00 o
   4   0   5    13132.66    13620.32    225.87 o
   5   0   5      660.96      705.80     14.55 o
   6   0   5      517.58      414.39     11.27 o
   7   0   5      105.72      107.69      6.68 o
   8   0   5       34.37       36.36      6.22 o
   9   0   5      247.81      290.93     14.23 o
  10   0   5       74.70       69.11      9.22 o
  11   0   5       57.82       43.05     25.11 o
  12   0   5      340.34      348.15     41.65 o
  13   0   5       11.60       -9.78     19.58 o
  14   0   5       27.78       23.79     31.52 o
  15   0   5      133.00      106.09     41.24 o
  16   0   5      131.51      201.23     55.44 o
 -15   1   5       27.17       18.66     26.87 o
 -14   1   5      259.82      303.60     38.78 o
 -13   1   5      140.33      145.97     17.69 o
 -12   1   5        8.61       23.00     12.10 o
 -11   1   5      906.13      877.26     31.59 o
 -10   1   5      751.51      726.15     25.40 o
  -9   1   5        4.43       -1.86      6.49 o
  -8   1   5     1986.62     2047.06     40.26 o
  -7   1   5       41.64       30.89      6.57 o
  -6   1   5      872.66      853.29     17.92 o
  -5   1   5        2.99        9.14      3.58 o
  -4   1   5      953.16     1036.35     17.62 o
  -3   1   5    18109.89    18679.29    199.82 o
  -2   1   5     3928.02     4292.00     58.88 o
  -1   1   5       99.09      146.31      5.68 o
   0   1   5      170.12      225.62      5.83 o
   1   1   5      204.12      183.61      5.88 o
   2   1   5     9017.90     9179.55    136.32 o
   3   1   5    11835.50    11835.97    156.61 o
   4   1   5     8835.78     9109.71    136.17 o
   5   1   5     2619.85     3003.60     43.81 o
   6   1   5      785.71      771.69     14.99 o
   7   1   5      129.62      132.94      6.72 o
   8   1   5      180.27      195.50     10.20 o
   9   1   5      127.41      126.16     10.04 o
  10   1   5      130.03      108.83     14.99 o
  11   1   5     2860.34     3148.03     75.97 o
  12   1   5        4.08       13.50     19.39 o
  13   1   5      467.86      472.77     59.55 o
  14   1   5        6.95       19.44     31.25 o
  15   1   5       44.00       99.94     42.91 o
  16   1   5        6.83       22.34     38.12 o
 -15   2   5       13.06      -10.53     24.28 o
 -14   2   5      224.61      264.47     26.95 o
 -13   2   5      138.08      136.32     19.14 o
 -12   2   5      398.17      352.31     23.62 o
 -11   2   5      657.35      680.85     28.54 o
 -10   2   5       95.33       62.95     11.45 o
  -9   2   5      162.66      139.12     12.05 o
  -8   2   5     3309.09     3279.63     49.17 o
  -7   2   5      287.06      283.17     11.64 o
  -6   2   5      143.10      134.72      8.14 o
  -5   2   5     1943.23     1747.31     25.63 o
  -4   2   5       53.02       52.26      4.28 o
  -3   2   5      143.49      106.76      4.77 o
  -2   2   5    22369.99    22875.02    257.96 o
  -1   2   5     8345.60     8802.81    108.27 o
   0   2   5     6570.85     7081.23     95.41 o
   1   2   5     3898.85     4012.01     61.09 o
   2   2   5        4.67       -5.63      2.82 o
   3   2   5      316.07      229.91      9.30 o
   4   2   5     1527.21     1624.31     31.07 o
   5   2   5      432.00      515.23     13.58 o
   6   2   5    13397.63    13266.02    128.39 o
   7   2   5       13.56       15.83      4.20 o
   8   2   5      203.75      204.93      9.19 o
   9   2   5       80.77       64.14      8.45 o
  10   2   5      469.54      445.67     21.23 o
  11   2   5      218.40      237.97     33.55 o
  12   2   5     1029.46     1233.64     85.28 o
  13   2   5      160.52      172.74     44.59 o
  14   2   5      213.14      237.77     50.51 o
  15   2   5       14.36       39.93     37.13 o
  16   2   5       23.32       47.35     40.20 o
 -15   3   5       24.26       -6.64     25.10 o
 -14   3   5       28.01       15.50     19.54 o
 -13   3   5        6.44       18.39     14.55 o
 -12   3   5      107.98      127.51     17.47 o
 -11   3   5        2.27      -14.85     10.30 o
 -10   3   5      564.27      592.32     23.74 o
  -9   3   5      384.93      407.15     19.60 o
  -8   3   5      513.49      538.04     18.51 o
  -7   3   5     2733.79     2563.47     39.90 o
  -6   3   5       17.18       15.09      6.14 o
  -5   3   5      124.96      137.52      6.80 o
  -4   3   5      251.19      241.34      7.47 o
  -3   3   5        2.47        5.05      2.68 o
  -2   3   5     3443.81     3502.52     43.63 o
  -1   3   5      246.58      208.06      7.57 o
   0   3   5     1140.89     1153.90     29.75 o
   1   3   5    23805.82    24646.85    459.12 o
   2   3   5     7423.66     7496.19    101.85 o
   3   3   5       99.01       96.57      5.87 o
   4   3   5      921.64      833.19     27.92 o
   5   3   5     1926.82     1861.38     32.99 o
   6   3   5      497.06      614.33     13.37 o
   7   3   5     6118.49     6104.05     68.51 o
   8   3   5      230.07      195.49      9.82 o
   9   3   5      602.29      522.60     23.41 o
  10   3   5       27.42       27.38     11.25 o
  11   3   5      154.36      110.19     18.01 o
  12   3   5      228.94      252.26     33.81 o
  13   3   5       84.95       67.02     35.09 o
  14   3   5        3.87      -19.26     27.18 o
  15   3   5      198.99      209.23     52.59 o
  16   3   5       22.29       47.98     37.62 o
 -15   4   5      128.46       99.98     42.96 o
 -14   4   5       34.61       46.70     22.68 o
 -13   4   5       47.35       33.33     15.28 o
 -12   4   5      801.89      814.14     33.30 o
 -11   4   5      308.57      278.79     20.83 o
 -10   4   5       14.86        9.17      9.34 o
  -9   4   5      165.60      171.58     12.92 o
  -8   4   5     2486.22     2343.70     41.84 o
  -7   4   5     1241.78     1098.99     23.26 o
  -6   4   5       36.70       29.27      5.48 o
  -5   4   5     1070.30     1071.31     18.51 o
  -4   4   5      253.65      207.50      6.83 o
  -3   4   5     6668.55     6913.72     74.44 o
  -2   4   5     1617.62     2021.62     24.45 o
  -1   4   5    16862.39    17553.38    224.04 o
   0   4   5      345.92      358.02     11.27 o
   1   4   5       58.80      108.26      7.52 o
   2   4   5    17355.48    17779.18    257.65 o
   3   4   5      115.61      125.98      7.41 o
   4   4   5      941.34      875.12     19.08 o
   5   4   5      524.76      600.49     13.16 o
   6   4   5     2763.17     2899.02     38.86 o
   7   4   5     4156.68     4316.89     51.50 o
   8   4   5        9.18        2.67      6.36 o
   9   4   5      355.05      380.55     20.83 o
  10   4   5     1299.81     1383.37     43.83 o
  11   4   5      127.63      120.65     19.09 o
  12   4   5        5.74      -11.32     16.17 o
  13   4   5       36.28       49.65     32.20 o
  14   4   5       97.06       59.42     38.17 o
  15   4   5       35.13       50.74     38.21 o
  16   4   5      352.28      532.69     75.79 o
 -15   5   5      100.51      231.66     60.50 o
 -14   5   5       41.40       45.07     22.44 o
 -13   5   5      228.31      229.07     24.75 o
 -12   5   5        1.19        5.34     12.64 o
 -11   5   5      148.27      126.44     17.14 o
 -10   5   5      769.59      820.09     25.59 o
  -9   5   5      389.91      376.62     17.38 o
  -8   5   5     3791.45     3787.94     59.86 o
  -7   5   5     1924.45     1769.74     36.54 o
  -6   5   5      941.97      848.71     18.42 o
  -5   5   5      224.48      259.49      9.04 o
  -4   5   5     8283.94     8502.97     91.81 o
  -3   5   5     3230.62     3100.73     39.27 o
  -2   5   5     2271.29     2125.90     32.22 o
  -1   5   5        0.02        2.45      3.81 o
   0   5   5     1988.66     2046.56     31.63 o
   1   5   5    20410.62    20348.16    292.60 o
   2   5   5      478.84      471.39     10.77 o
   3   5   5     1958.36     1979.10     43.55 o
   4   5   5      228.20      191.11      8.15 o
   5   5   5       88.70      139.94      7.29 o
   6   5   5      515.82      472.56     12.98 o
   7   5   5     1343.21     1270.67     26.87 o
   8   5   5     2374.75     2448.25     46.90 o
   9   5   5       28.67       28.72      9.14 o
  10   5   5      177.27      204.89     19.97 o
  11   5   5      364.66      430.84     32.17 o
  12   5   5       41.58       52.60     40.61 o
  13   5   5        2.98       11.26     23.05 o
  14   5   5       12.32       -4.07     31.11 o
  15   5   5      120.16       32.29     35.41 o
  16   5   5       10.95        1.18     34.59 o
 -15   6   5      387.19      477.34     77.78 o
 -14   6   5      244.19      169.15     92.16 o
 -13   6   5      180.83      163.15     21.45 o
 -12   6   5     1220.90     1167.85     40.84 o
 -11   6   5        0.46       -2.00     11.69 o
 -10   6   5      464.17      471.37     31.84 o
  -9   6   5      261.34      251.86     15.61 o
  -8   6   5      589.70      534.96     19.35 o
  -7   6   5     2437.93     2401.39     44.28 o
  -6   6   5      226.68      199.78     10.94 o
  -5   6   5      357.43      417.79     13.31 o
  -4   6   5     5760.88     5532.13     63.06 o
  -3   6   5      535.03      595.38     15.82 o
  -2   6   5      617.68      594.63     15.47 o
  -1   6   5      182.26       93.19      7.61 o
   0   6   5     2710.66     3282.11     41.68 o
   1   6   5     7542.04     7608.44    105.29 o
   2   6   5     5622.71     5461.73     66.73 o
   3   6   5        1.04        2.62      4.37 o
   4   6   5       13.69       11.42      5.20 o
   5   6   5     2534.60     2484.45     39.71 o
   6   6   5      496.48      555.01     28.15 o
   7   6   5      579.83      593.08     17.23 o
   8   6   5      415.07      468.87     19.09 o
   9   6   5      126.30      160.64     20.36 o
  10   6   5     1978.84     2084.29     65.04 o
  11   6   5        1.06       -8.13     16.89 o
  12   6   5     1046.46     1335.20     66.59 o
  13   6   5      108.90      101.27     34.98 o
  14   6   5      292.34      322.60     56.57 o
  15   6   5      236.02      176.04     49.29 o
  16   6   5        4.31       32.38     38.80 o
 -14   7   5      260.99      306.69     81.76 o
 -13   7   5      414.71      419.76     33.16 o
 -12   7   5      997.63     1051.27     39.82 o
 -11   7   5      178.35      156.06     22.69 o
 -10   7   5       52.88       18.01     10.85 o
  -9   7   5      357.41      341.28     17.81 o
  -8   7   5      789.73      738.49     23.27 o
  -7   7   5      640.00      592.88     19.94 o
  -6   7   5     2215.87     2094.79     36.33 o
  -5   7   5     1049.04     1052.29     22.49 o
  -4   7   5      180.39      168.85      9.31 o
  -3   7   5     2502.14     2202.60     34.16 o
  -2   7   5      258.10      246.01     10.81 o
  -1   7   5      604.86      633.86     15.12 o
   0   7   5      615.58      592.99     11.02 o
   1   7   5     1788.73     1878.24     27.51 o
   2   7   5     4308.96     4287.10     46.41 o
   3   7   5     4683.17     5120.02     68.62 o
   4   7   5      254.94      274.42     16.68 o
   5   7   5     6151.93     6005.45     75.88 o
   6   7   5       33.53       55.21      7.14 o
   7   7   5     2031.57     2062.31     46.51 o
   8   7   5        8.57       10.35      7.50 o
   9   7   5        1.85        8.43      8.46 o
  10   7   5      285.58      339.36     35.21 o
  11   7   5      191.60      247.68     33.60 o
  12   7   5      160.18      151.07     40.68 o
  13   7   5      563.74      645.69     52.47 o
  14   7   5       11.88       23.51     28.10 o
  15   7   5        0.20       34.23     37.98 o
 -14   8   5        4.86      -21.06     25.96 o
 -13   8   5      104.52      134.93     36.98 o
 -12   8   5        8.93        2.11     14.93 o
 -11   8   5      120.58      116.80     15.90 o
 -10   8   5      152.23      120.06     15.02 o
  -9   8   5      178.83      208.49     15.65 o
  -8   8   5     1581.74     1616.39     37.59 o
  -7   8   5     1675.05     1589.78     34.20 o
  -6   8   5      313.29      338.15     20.66 o
  -5   8   5     1029.24     1008.42     26.72 o
  -4   8   5     2995.29     3020.66     45.44 o
  -3   8   5     1628.52     1469.09     26.67 o
  -2   8   5       76.39       77.60      7.03 o
  -1   8   5      554.88      519.15     14.74 o
   0   8   5     5999.82     6098.00     70.70 o
   1   8   5     2900.80     2864.65     39.67 o
   2   8   5        3.65        5.48      3.28 o
   3   8   5     1958.47     2155.83     33.22 o
   4   8   5     1803.86     1868.92     28.40 o
   5   8   5      728.37      719.21     22.16 o
   6   8   5     5300.91     5286.33     75.50 o
   7   8   5      248.05      268.43     18.49 o
   8   8   5      750.60      751.89     24.45 o
   9   8   5        1.40        6.81      8.19 o
  10   8   5      396.51      348.86     66.01 o
  11   8   5      877.70      935.82     55.81 o
  12   8   5        7.55       -4.48     21.58 o
  13   8   5      137.68      139.96     32.93 o
  14   8   5      333.13      362.65     45.38 o
  15   8   5        0.86        5.38     33.96 o
 -14   9   5      106.43      109.84     49.88 o
 -13   9   5      200.54       86.04     26.38 o
 -12   9   5      189.53      207.49     20.85 o
 -11   9   5      357.21      391.65     24.26 o
 -10   9   5        9.17       21.41     11.84 o
  -9   9   5      659.49      656.09     23.42 o
  -8   9   5       96.05       96.91     11.93 o
  -7   9   5      124.10      121.40     11.89 o
  -6   9   5      113.80       89.54     10.12 o
  -5   9   5     1553.08     1501.23     36.19 o
  -4   9   5      720.32      733.48     19.23 o
  -3   9   5      439.02      469.25     15.16 o
  -2   9   5     1527.37     1537.09     29.10 o
  -1   9   5     2823.48     2953.38     45.49 o
   0   9   5     1084.96     1175.01     18.38 o
   1   9   5     2291.91     2329.89     32.71 o
   2   9   5      226.05      226.95      8.42 o
   3   9   5     2084.91     2010.37     30.19 o
   4   9   5      130.12      145.51      8.85 o
   5   9   5     1426.54     1495.80     29.78 o
   6   9   5     1050.09     1027.51     27.90 o
   7   9   5     1519.23     1586.61     39.71 o
   8   9   5       76.29       92.16     13.62 o
   9   9   5      283.52      266.56     21.08 o
  10   9   5      114.50       91.36     18.48 o
  11   9   5        3.99       -5.24     19.13 o
  12   9   5       14.70       -1.12     23.35 o
  13   9   5      570.80      513.25     49.70 o
  14   9   5      108.66      158.66     36.27 o
  15   9   5       98.12       86.34     33.13 o
 -13  10   5        2.83       -6.67     26.01 o
 -12  10   5       27.14       26.87     18.25 o
 -11  10   5      833.23      947.51     35.37 o
 -10  10   5        4.96        2.16     11.40 o
  -9  10   5     1644.73     1725.86     40.78 o
  -8  10   5      403.73      409.96     20.34 o
  -7  10   5       51.57       67.46     10.94 o
  -6  10   5        3.74        9.10      7.70 o
  -5  10   5      980.76      993.90     25.78 o
  -4  10   5       17.96       21.67      6.79 o
  -3  10   5     1648.20     1670.52     39.72 o
  -2  10   5     2322.39     2397.52     40.75 o
  -1  10   5       28.99       37.10      6.35 o
   0  10   5     8824.93     8961.64    101.78 o
   1  10   5      442.94      399.53     13.19 o
   2  10   5      318.16      354.23     12.00 o
   3  10   5       98.68       83.09      7.18 o
   4  10   5        0.23       -2.36      5.93 o
   5  10   5     1434.44     1410.75     32.54 o
   6  10   5        2.86        2.78      8.15 o
   7  10   5      174.95      218.75     16.70 o
   8  10   5     1004.29      948.16     42.85 o
   9  10   5      222.62      202.31     25.83 o
  10  10   5       46.40       26.47     16.31 o
  11  10   5      287.95      285.72     55.44 o
  12  10   5      203.70      195.11     35.12 o
  13  10   5       84.61       39.86     26.47 o
  14  10   5       90.24       62.12     30.33 o
  15  10   5        0.40      -39.03     30.14 o
 -13  11   5        2.37      -13.75     27.74 o
 -12  11   5       14.77        6.17     19.02 o
 -11  11   5      204.73      200.39     23.84 o
 -10  11   5      187.66      205.67     19.80 o
  -9  11   5        5.96       15.27     11.41 o
  -8  11   5     1129.16     1086.32     44.49 o
  -7  11   5     1102.29     1105.90     30.35 o
  -6  11   5       76.77       59.90     10.40 o
  -5  11   5     2888.55     2952.47     52.01 o
  -4  11   5       51.64       61.89      9.13 o
  -3  11   5      100.71       90.26      8.90 o
  -2  11   5     4709.69     4742.40     82.09 o
  -1  11   5      119.03      154.85     14.91 o
   0  11   5     4044.43     4105.47     60.98 o
   1  11   5      674.29      681.16     22.03 o
   2  11   5       75.34       64.29      6.85 o
   3  11   5      585.64      625.99     15.56 o
   4  11   5     3715.44     3733.72     54.22 o
   5  11   5      515.05      498.38     27.04 o
   6  11   5     2992.10     2985.69     68.12 o
   7  11   5       16.38       15.19     11.81 o
   8  11   5      332.30      296.04     22.97 o
   9  11   5     1529.12     1569.57     55.29 o
  10  11   5        0.05       19.89     16.89 o
  11  11   5      279.37      244.39     27.88 o
  12  11   5        3.61       10.87     22.54 o
  13  11   5      145.80      105.91     31.84 o
  14  11   5       41.83       57.29     48.29 o
 -13  12   5      421.26      537.82     54.79 o
 -12  12   5      122.91      129.33     24.96 o
 -11  12   5       70.79       61.27     18.68 o
 -10  12   5      235.83      252.92     24.39 o
  -9  12   5      249.14      242.14     21.08 o
  -8  12   5        0.62       -3.71     11.14 o
  -7  12   5      581.73      522.58     25.19 o
  -6  12   5        0.96        4.23      9.56 o
  -5  12   5      171.63      169.53     15.23 o
  -4  12   5      627.15      656.63     24.49 o
  -3  12   5       67.59       46.25      8.84 o
  -2  12   5       32.16       31.66      8.41 o
  -1  12   5      776.84      838.33     24.52 o
   0  12   5     1298.66     1432.86     29.91 o
   1  12   5      518.63      557.61     19.76 o
   2  12   5      338.53      323.81     13.39 o
   3  12   5      108.66      111.99      8.77 o
   4  12   5     2756.10     2818.70     47.89 o
   5  12   5       92.68       75.53     13.93 o
   6  12   5     1340.71     1307.59     54.56 o
   7  12   5        9.06        4.58     11.60 o
   8  12   5     1629.41     1566.37     54.92 o
   9  12   5        2.12        6.26     15.50 o
  10  12   5      624.77      569.50     64.88 o
  11  12   5      237.65      267.29     37.81 o
  12  12   5       29.10       71.18     47.44 o
  13  12   5       37.94      150.40     55.89 o
  14  12   5       48.54       -6.33     46.08 o
 -12  13   5      353.97      369.23     46.92 o
 -11  13   5        0.65       -0.57     17.86 o
 -10  13   5       26.19       17.18     14.77 o
  -9  13   5      191.62      170.07     19.79 o
  -8  13   5      422.65      450.37     25.72 o
  -7  13   5       91.42       61.62     13.85 o
  -6  13   5      963.59     1007.32     34.23 o
  -5  13   5     1370.07     1286.45     35.77 o
  -4  13   5     2308.38     2267.29     48.51 o
  -3  13   5        7.22        4.55      7.86 o
  -2  13   5        9.49       10.28      8.23 o
  -1  13   5      306.01      307.21     16.68 o
   0  13   5      947.52     1028.48     25.33 o
   1  13   5      357.85      362.90     14.56 o
   2  13   5      777.76      801.78     20.63 o
   3  13   5     1690.71     1701.03     43.39 o
   4  13   5      663.48      632.46     33.48 o
   5  13   5      324.22      272.40     22.97 o
   6  13   5      421.63      282.39     26.75 o
   7  13   5        3.21        6.24     15.93 o
   8  13   5       49.18       42.97     31.97 o
   9  13   5      188.66      146.93     31.24 o
  10  13   5      660.16      721.69     53.74 o
  11  13   5       37.60       27.06     27.55 o
  12  13   5      146.67      200.10     60.14 o
  13  13   5       21.03      -23.42     42.28 o
  14  13   5       91.74       20.71     46.26 o
 -12  14   5      145.13      168.71     48.95 o
 -11  14   5      121.25      133.42     29.68 o
 -10  14   5      817.98      877.80     37.91 o
  -9  14   5      216.14      220.14     22.01 o
  -8  14   5       24.76       27.55     14.18 o
  -7  14   5       23.00       26.58     12.90 o
  -6  14   5        0.38        6.65     10.97 o
  -5  14   5     2173.96     2246.17     55.20 o
  -4  14   5        5.43       11.18      9.34 o
  -3  14   5     1765.46     1835.92     44.76 o
  -2  14   5      793.75      803.22     29.94 o
  -1  14   5      123.09      128.70     23.70 o
   0  14   5      775.09      872.20     29.83 o
   1  14   5     2157.02     2267.22     46.51 o
   2  14   5      846.94      912.02     30.97 o
   3  14   5     1214.06     1293.57     47.56 o
   4  14   5      785.22      737.07     37.48 o
   5  14   5     1224.67     1166.75     46.84 o
   6  14   5      240.29      244.40     26.31 o
   7  14   5        3.30       18.85     21.37 o
   8  14   5       62.22       64.57     24.89 o
   9  14   5     1514.06     1672.92     79.46 o
  10  14   5      236.27      245.72     49.00 o
  11  14   5      131.33      101.09     34.28 o
  12  14   5       16.54       15.37     43.91 o
  13  14   5       26.67      -14.29     44.59 o
 -11  15   5       76.49       47.96     26.60 o
 -10  15   5      312.84      228.00     31.54 o
  -9  15   5      210.65      167.40     40.66 o
  -8  15   5        1.76        2.33     13.78 o
  -7  15   5      189.98      178.94     19.58 o
  -6  15   5      521.40      512.92     34.53 o
  -5  15   5       41.49       22.38     11.88 o
  -4  15   5     1406.46     1363.71     39.72 o
  -3  15   5      280.15      257.08     21.03 o
  -2  15   5      204.60      165.75     17.52 o
  -1  15   5     1089.50     1120.92     38.28 o
   0  15   5      314.84      311.53     20.63 o
   1  15   5      438.06      415.18     22.21 o
   2  15   5        4.42       -7.50     10.59 o
   3  15   5     1693.34     1829.44     65.31 o
   4  15   5     1465.36     1595.41     56.81 o
   5  15   5        4.70       -3.05     13.43 o
   6  15   5      110.19      120.58     22.55 o
   7  15   5      589.15      537.90     71.82 o
   8  15   5       66.95       59.96     24.91 o
   9  15   5       53.31       50.75     26.85 o
  10  15   5      345.61      451.23     49.85 o
  11  15   5       26.34       48.86     30.97 o
  12  15   5       36.64      -13.20     42.91 o
  13  15   5      127.91      196.21     62.99 o
 -11  16   5       80.50       88.89     40.31 o
 -10  16   5      388.58      454.10     42.83 o
  -9  16   5      496.57      521.73     43.29 o
  -8  16   5      442.48      479.29     37.81 o
  -7  16   5        7.37        7.92     15.36 o
  -6  16   5      731.92      784.23     67.38 o
  -5  16   5      292.12      236.94     25.97 o
  -4  16   5       75.14       68.13     17.69 o
  -3  16   5      635.03      633.45     35.10 o
  -2  16   5      917.28      952.29     59.60 o
  -1  16   5      419.70      488.04     29.48 o
   0  16   5       20.56       34.50     13.25 o
   1  16   5        2.02        3.84     11.76 o
   2  16   5      871.61      813.04     31.12 o
   3  16   5      398.09      401.15     30.98 o
   4  16   5      690.87      638.94     37.83 o
   5  16   5      219.39      287.85     28.92 o
   6  16   5      207.72      253.46     54.25 o
   7  16   5        5.96      -24.28     15.79 o
   8  16   5      208.67      146.02     26.96 o
   9  16   5       20.19       11.36     26.39 o
  10  16   5      550.72      444.81     49.62 o
  11  16   5        5.27      -14.70     27.34 o
  12  16   5       85.68      102.47     54.26 o
 -10  17   5      242.57      213.19     75.02 o
  -9  17   5       47.57       32.49     28.23 o
  -8  17   5      235.46      298.73     38.64 o
  -7  17   5       33.36       16.86     19.07 o
  -6  17   5      163.31      119.63     23.93 o
  -5  17   5        1.30        5.26     16.29 o
  -4  17   5      457.53      347.00     30.36 o
  -3  17   5      247.30      250.89     25.26 o
  -2  17   5      352.19      308.99     26.98 o
  -1  17   5      648.87      639.93     43.29 o
   0  17   5     1317.06     1409.06     48.10 o
   1  17   5        8.06       18.29     13.66 o
   2  17   5       41.76       27.96     23.74 o
   3  17   5     1341.34     1325.05     53.67 o
   4  17   5     1594.57     1749.35    107.84 o
   5  17   5     1370.30     1386.70     56.57 o
   6  17   5        9.43       25.64     19.08 o
   7  17   5      193.18      153.39     27.27 o
   8  17   5      115.97      113.85     25.86 o
   9  17   5      574.47      623.07     45.00 o
  10  17   5       15.86       30.97     35.00 o
  11  17   5       81.22       66.49     32.41 o
  12  17   5       31.58       12.39     48.39 o
  -9  18   5      320.17      359.17     51.56 o
  -8  18   5      146.55      165.51     34.91 o
  -7  18   5       99.39       96.66     25.34 o
  -6  18   5      202.48      163.96     26.63 o
  -5  18   5      231.76      238.92     28.65 o
  -4  18   5       19.36       39.57     17.94 o
  -3  18   5      461.19      487.58     34.44 o
  -2  18   5        0.30        4.13     15.52 o
  -1  18   5      190.99      181.66     23.79 o
   0  18   5      249.13      227.40     27.50 o
   1  18   5      447.08      425.21     40.15 o
   2  18   5      401.93      384.12     41.74 o
   3  18   5       72.33       78.03     29.32 o
   4  18   5       51.11       59.00     33.65 o
   5  18   5      282.88      286.09     31.91 o
   6  18   5        9.83       -6.25     17.94 o
   7  18   5       13.61       41.49     22.01 o
   8  18   5       95.51      102.04     25.63 o
   9  18   5      143.95      162.67     30.58 o
  10  18   5      198.77      145.84     38.62 o
  11  18   5        8.41       -3.91     51.64 o
  -8  19   5       92.83       64.67     34.21 o
  -7  19   5        0.85      -10.48     21.86 o
  -6  19   5      631.55      628.47     43.27 o
  -5  19   5      148.96      170.39     41.52 o
  -4  19   5      525.65      565.70     40.19 o
  -3  19   5      215.60      231.99     28.46 o
  -2  19   5      200.81      166.88     27.54 o
  -1  19   5       40.05       49.94     20.80 o
   0  19   5      241.31      271.86     30.85 o
   1  19   5      158.84      176.30     34.79 o
   2  19   5        9.72        4.34     24.80 o
   3  19   5      277.85      281.15     30.70 o
   4  19   5      289.58      292.59     32.84 o
   5  19   5      188.88      157.60     27.80 o
   6  19   5       31.27       14.05     21.80 o
   7  19   5       52.92       39.93     23.49 o
   8  19   5      168.61      150.74     44.64 o
   9  19   5        0.99       -5.42     29.95 o
  10  19   5       79.13       73.84     47.89 o
  -7  20   5      233.85      206.80     44.12 o
  -6  20   5       66.14       77.68     32.13 o
  -5  20   5      314.73      383.43    101.61 o
  -4  20   5      333.99      329.95     37.64 o
  -3  20   5      154.17      130.08     28.59 o
  -2  20   5       61.55       53.40     22.67 o
  -1  20   5        1.03      -27.34     17.37 o
   0  20   5       51.43       47.39     24.30 o
   1  20   5      200.71      141.88     34.64 o
   2  20   5      361.07      355.34     45.75 o
   3  20   5      719.31      830.72     62.03 o
   4  20   5        2.20       -2.04     19.96 o
   5  20   5       36.28       26.20     22.34 o
   6  20   5      128.32      123.41     28.03 o
   7  20   5      213.47      233.96     35.13 o
   8  20   5      112.19       73.86     28.42 o
   9  20   5       25.66       34.96     32.92 o
  10  20   5       14.07       25.96     34.37 o
  -6  21   5      228.60      178.50     41.16 o
  -5  21   5       35.55       58.69     35.16 o
  -4  21   5       21.20       42.50     26.13 o
  -3  21   5      288.40      209.53     33.72 o
  -2  21   5      651.88      535.60     47.28 o
  -1  21   5        0.87       -2.12     19.87 o
   0  21   5        5.26        4.95     27.16 o
   1  21   5        0.60       -2.40     26.63 o
   2  21   5      484.87      463.56     53.06 o
   3  21   5       12.99       35.15     29.47 o
   4  21   5      329.42      203.51     32.66 o
   5  21   5        2.43      -10.26     21.27 o
   6  21   5       38.23       18.46     24.40 o
   7  21   5       29.53       20.86     23.82 o
   8  21   5      155.77      132.97     40.34 o
  -5  22   5       92.69      103.07     36.37 o
  -4  22   5       59.26        2.59     27.36 o
  -3  22   5      154.25      154.11     38.10 o
  -2  22   5      119.74       92.55     28.37 o
  -1  22   5      609.47      633.38     46.84 o
   0  22   5       90.34      109.86     39.12 o
   1  22   5        2.32      -19.76     28.17 o
   2  22   5        4.39       44.76     31.37 o
   3  22   5       34.46       65.00     51.75 o
   4  22   5      259.97      304.52     47.94 o
   5  22   5       17.46       34.30     24.40 o
   6  22   5      428.38      508.65     55.05 o
   7  22   5      430.52      435.17     53.69 o
  -3  23   5      125.70      178.75     40.36 o
  -2  23   5      408.47      363.49     48.18 o
  -1  23   5       39.47       66.52     55.26 o
   0  23   5      292.76      229.63     67.42 o
   1  23   5       71.16       54.81     50.37 o
   2  23   5        6.78      -15.69     43.37 o
   3  23   5       15.59      -74.79     37.40 o
   4  23   5       31.14       12.03     47.84 o
   5  23   5       13.91        3.03     45.58 o
   1  24   5      147.43       89.31     65.52 o
  -4 -23   6        2.87      -12.42     31.29 o
  -3 -23   6        0.09       -3.48     31.14 o
  -2 -23   6      222.42      255.62     44.52 o
  -1 -23   6        2.46       11.08     45.40 o
   0 -23   6      155.98      138.60     57.61 o
  -6 -22   6       26.43       49.03     34.71 o
  -5 -22   6      220.26      179.00     40.41 o
  -4 -22   6      197.53      205.74     45.04 o
  -3 -22   6       24.20       25.97     26.06 o
  -2 -22   6        7.09       48.46     25.88 o
  -1 -22   6       24.39       20.25     31.77 o
   0 -22   6      177.34      145.70     40.02 o
   1 -22   6      228.11      218.94     44.33 o
   2 -22   6      549.65      521.61     84.20 o
   4 -22   6      277.84      289.86     60.14 o
  -8 -21   6      338.82      179.07     43.66 o
  -7 -21   6       27.54       -6.52     28.88 o
  -6 -21   6      111.57       81.78     35.39 o
  -5 -21   6       77.87       47.28     25.91 o
  -4 -21   6       57.12       55.62     37.25 o
  -3 -21   6      229.84      286.04     61.58 o
  -2 -21   6       19.70        6.46     19.21 o
  -1 -21   6      389.04      424.97     34.13 o
   0 -21   6        3.08        7.40     22.95 o
   1 -21   6      501.23      493.85     83.04 o
   2 -21   6        0.23       -0.18     40.92 o
   3 -21   6      442.71      434.38     76.24 o
   4 -21   6       22.55       81.12     33.53 o
   5 -21   6      120.56      127.25     48.75 o
   6 -21   6       31.27      -31.47     36.22 o
  -9 -20   6       26.04       23.50     32.54 o
  -8 -20   6       21.20       13.13     27.14 o
  -7 -20   6        7.94       24.41     24.35 o
  -6 -20   6      144.76      131.59     28.52 o
  -5 -20   6        7.99       -4.05     16.34 o
  -4 -20   6     1148.07     1174.73     79.96 o
  -3 -20   6        2.02       -4.05     16.54 o
  -2 -20   6      460.57      431.25     32.97 o
  -1 -20   6       21.64       17.72     18.11 o
   0 -20   6       32.15       26.58     18.20 o
   1 -20   6      240.47      218.38     31.57 o
   2 -20   6      115.10       84.23     27.80 o
   3 -20   6       34.28       22.34     25.88 o
   4 -20   6      472.59      425.78     80.67 o
   5 -20   6       70.75       66.97     40.52 o
   6 -20   6       81.25      104.86     46.85 o
   7 -20   6       18.60       42.24     38.48 o
 -10 -19   6      140.99      160.53     40.98 o
  -9 -19   6      532.21      594.06     48.22 o
  -8 -19   6       12.79       46.07     24.57 o
  -7 -19   6       24.21       27.80     22.80 o
  -6 -19   6      237.49      208.34     26.34 o
  -5 -19   6        0.81       18.72     16.76 o
  -4 -19   6       15.02       31.32     15.59 o
  -3 -19   6      479.70      464.10     28.57 o
  -2 -19   6        2.16       16.31     14.40 o
  -1 -19   6      564.49      624.83     35.68 o
   0 -19   6      200.05      193.15     24.39 o
   1 -19   6       10.05      -11.43     18.58 o
   2 -19   6      160.18      129.42     29.50 o
   3 -19   6       33.41       45.74     25.88 o
   4 -19   6       46.81       71.13     66.38 o
   5 -19   6      791.30      893.44     70.32 o
   6 -19   6       28.92       64.89     41.65 o
   7 -19   6      258.53      361.62     64.75 o
   8 -19   6      298.62      261.64     60.55 o
 -10 -18   6       13.19        6.18     21.57 o
  -9 -18   6       30.51       20.83     19.75 o
  -8 -18   6      236.83      217.07     26.78 o
  -7 -18   6      197.64      157.30     21.42 o
  -6 -18   6      551.42      540.02     30.58 o
  -5 -18   6       37.62       19.59     14.81 o
  -4 -18   6       91.71       74.90     16.25 o
  -3 -18   6      940.92      970.06     39.94 o
  -2 -18   6        3.90        9.06     13.37 o
  -1 -18   6       16.46        9.25     13.08 o
   0 -18   6      711.08      709.66     38.22 o
   1 -18   6        0.29        3.35     14.83 o
   2 -18   6      785.32      891.99     83.45 o
   3 -18   6      234.19      209.30     29.06 o
   4 -18   6       10.43       40.75     25.64 o
   5 -18   6        9.89       18.57     28.06 o
   6 -18   6      607.17      638.50     75.92 o
   7 -18   6      105.67      194.67     52.68 o
   8 -18   6      458.61      413.26     70.90 o
   9 -18   6       41.59       86.60     48.84 o
 -11 -17   6      103.50       68.92     26.94 o
 -10 -17   6        2.93       -4.80     18.57 o
  -9 -17   6      623.85      698.40     40.14 o
  -8 -17   6      150.35      153.08     20.92 o
  -7 -17   6        8.05       16.38     18.43 o
  -6 -17   6      177.44      148.64     21.38 o
  -5 -17   6      151.94      196.06     27.61 o
  -4 -17   6      591.72      601.41     33.25 o
  -3 -17   6       91.01       97.16     16.28 o
  -2 -17   6      196.24      215.54     18.05 o
  -1 -17   6     1079.87     1113.71     33.52 o
   0 -17   6       96.02       90.53     14.35 o
   1 -17   6      222.45      250.62     17.37 o
   2 -17   6        1.20        3.02     13.89 o
   3 -17   6      239.55      261.28     25.72 o
   4 -17   6       31.31       29.90     20.19 o
   5 -17   6       71.51       32.25     25.47 o
   6 -17   6      208.15      208.60     51.64 o
   7 -17   6       64.45       42.19     39.30 o
   8 -17   6       14.45       11.35     38.12 o
   9 -17   6       43.18       72.98     47.71 o
  10 -17   6       76.23       41.74     44.54 o
 -12 -16   6       35.70       34.46     26.09 o
 -11 -16   6       24.07        5.16     19.65 o
 -10 -16   6       55.06       54.26     20.23 o
  -9 -16   6      305.23      303.64     25.36 o
  -8 -16   6       51.51       22.27     16.46 o
  -7 -16   6      177.28      201.43     20.39 o
  -6 -16   6      646.49      624.76     29.82 o
  -5 -16   6       74.37       42.59     14.14 o
  -4 -16   6      148.65      133.16     16.57 o
  -3 -16   6        8.09        3.02     10.79 o
  -2 -16   6      881.15      868.72     29.58 o
  -1 -16   6       65.24       59.93     10.80 o
   0 -16   6      547.17      574.21     26.27 o
   1 -16   6      124.11      113.22     12.41 o
   2 -16   6      534.29      512.65     20.70 o
   3 -16   6       25.00       53.09     16.71 o
   4 -16   6       93.19       80.31     22.35 o
   5 -16   6      105.10      118.35     42.48 o
   6 -16   6      115.24       63.08     39.39 o
   7 -16   6       27.70       50.96     35.32 o
   8 -16   6        5.42       67.33     39.57 o
   9 -16   6      132.14      214.52     57.02 o
  10 -16   6      184.20      129.19     48.16 o
  11 -16   6       20.29       30.79     45.26 o
 -12 -15   6        3.13       21.78     21.29 o
 -11 -15   6        3.66        7.58     18.33 o
 -10 -15   6      103.73      137.55     20.73 o
  -9 -15   6       16.06       20.99     14.46 o
  -8 -15   6      618.24      674.71     31.32 o
  -7 -15   6      130.70      121.79     16.98 o
  -6 -15   6       68.01       65.03     14.11 o
  -5 -15   6      752.28      799.10     31.09 o
  -4 -15   6      578.84      565.71     26.22 o
  -3 -15   6      945.17     1008.43     30.77 o
  -2 -15   6      238.75      230.25     15.57 o
  -1 -15   6      139.92      151.04     12.72 o
   0 -15   6       29.50       33.27      8.80 o
   1 -15   6        2.47        8.55      7.87 o
   2 -15   6        5.72        9.57      8.37 o
   3 -15   6     1816.45     1935.30     50.81 o
   4 -15   6        0.85       11.42     16.57 o
   5 -15   6     1625.26     1731.96     65.05 o
   6 -15   6      163.67      189.29     45.67 o
   7 -15   6      161.11      168.31     49.52 o
   8 -15   6        2.97      -10.99     31.56 o
   9 -15   6      276.07      171.29     52.05 o
  10 -15   6      130.85      212.59     31.40 o
  11 -15   6      898.58      953.19    100.21 o
 -13 -14   6      117.97      115.63     33.04 o
 -12 -14   6       63.00       48.05     20.82 o
 -11 -14   6       89.73       68.37     19.92 o
 -10 -14   6       14.24       17.25     14.50 o
  -9 -14   6       45.49       55.02     15.02 o
  -8 -14   6     1264.66     1313.93     40.69 o
  -7 -14   6       49.50       38.57     12.98 o
  -6 -14   6        9.81        9.37     10.65 o
  -5 -14   6      137.05      114.99     14.77 o
  -4 -14   6      435.83      409.17     20.72 o
  -3 -14   6       16.63        8.99      8.12 o
  -2 -14   6     1882.21     1899.17     39.53 o
  -1 -14   6       48.38       41.31      9.20 o
   0 -14   6        3.56        1.69      6.96 o
   1 -14   6      825.98      756.93     21.97 o
   2 -14   6       57.59       43.97      8.80 o
   3 -14   6      299.54      307.39     17.49 o
   4 -14   6     1175.73     1256.14     45.02 o
   5 -14   6     1012.82     1095.74     49.71 o
   6 -14   6     1591.56     1619.18     76.56 o
   7 -14   6      747.12      715.24     74.48 o
   8 -14   6        4.13        1.36     33.10 o
   9 -14   6       22.00       46.89     40.61 o
  10 -14   6      242.66      191.80     31.47 o
  11 -14   6       14.12        9.13     36.99 o
  12 -14   6      462.36      601.06     86.82 o
 -13 -13   6      189.51      217.36     33.15 o
 -12 -13   6       68.06       57.80     20.13 o
 -11 -13   6      143.99      127.95     19.68 o
 -10 -13   6       36.50       49.00     15.14 o
  -9 -13   6      173.56      182.30     18.92 o
  -8 -13   6        5.59        8.66     11.29 o
  -7 -13   6     1487.10     1560.56     42.39 o
  -6 -13   6      252.39      260.44     21.37 o
  -5 -13   6      554.82      529.12     22.99 o
  -4 -13   6      443.46      504.87     26.10 o
  -3 -13   6      928.37      869.77     35.86 o
  -2 -13   6       10.27        0.85      7.06 o
  -1 -13   6     1631.73     1515.27     33.39 o
   0 -13   6     1499.71     1378.99     28.28 o
   1 -13   6     3763.90     3753.54     51.17 o
   2 -13   6       46.17       39.60      7.77 o
   3 -13   6      471.19      440.22     17.72 o
   4 -13   6       59.81       41.99     11.33 o
   5 -13   6     2600.65     2537.37     67.06 o
   6 -13   6        6.15        8.96     16.43 o
   7 -13   6      473.52      652.84     69.01 o
   8 -13   6       25.36      107.80     41.47 o
   9 -13   6       97.38      130.37     44.63 o
  10 -13   6        9.20       20.56     20.79 o
  11 -13   6      237.24      304.00     78.39 o
  12 -13   6       10.11       12.39     43.18 o
 -14 -12   6       13.93        9.45     42.85 o
 -13 -12   6      151.11      171.05     40.88 o
 -12 -12   6      436.00      430.41     48.22 o
 -11 -12   6        9.46       15.07     14.10 o
 -10 -12   6      763.58      765.43     38.38 o
  -9 -12   6       52.77       60.80     13.63 o
  -8 -12   6      534.77      572.20     26.30 o
  -7 -12   6      100.57       71.26     16.86 o
  -6 -12   6        6.80       -6.06      8.50 o
  -5 -12   6     1288.13     1295.73     32.69 o
  -4 -12   6     1089.32     1159.81     30.29 o
  -3 -12   6      232.08      195.09     14.17 o
  -2 -12   6     2529.09     2545.94     68.19 o
  -1 -12   6       29.87       33.72      7.50 o
   0 -12   6     1248.54     1262.76     25.21 o
   1 -12   6      212.93      186.77     10.48 o
   2 -12   6      367.04      397.58     22.23 o
   3 -12   6       91.00       79.10     12.47 o
   4 -12   6      198.21      197.79     13.26 o
   5 -12   6      408.26      361.37     21.80 o
   6 -12   6     2842.17     2976.51     74.31 o
   7 -12   6      256.08      188.93     43.09 o
   8 -12   6        9.32      -26.91     25.55 o
   9 -12   6      517.79      690.32     75.88 o
  10 -12   6       76.96       71.44     23.34 o
  11 -12   6      210.73      195.62     29.91 o
  12 -12   6      217.17      249.70     61.59 o
  13 -12   6        6.65       29.89     40.20 o
 -14 -11   6       30.69       -0.42     27.64 o
 -13 -11   6      111.49       84.45     28.53 o
 -12 -11   6       83.41       62.22     16.56 o
 -11 -11   6        0.45       18.15     13.32 o
 -10 -11   6      408.41      470.64     25.85 o
  -9 -11   6       30.27       25.90     11.51 o
  -8 -11   6      218.03      209.18     17.67 o
  -7 -11   6     2175.72     2271.05     50.82 o
  -6 -11   6        0.60       -2.28      7.87 o
  -5 -11   6       80.54       79.39     10.47 o
  -4 -11   6      413.37      402.95     17.81 o
  -3 -11   6      890.40      886.72     24.77 o
  -2 -11   6      327.22      346.18     15.07 o
  -1 -11   6     1533.05     1542.26     29.01 o
   0 -11   6     1220.74     1157.38     23.83 o
   1 -11   6     2009.38     2179.68     33.28 o
   2 -11   6      367.96      336.65     18.28 o
   3 -11   6      153.32      143.79      9.90 o
   4 -11   6      914.39      955.35     28.14 o
   5 -11   6       62.86       60.03     10.82 o
   6 -11   6       50.68       34.51     11.78 o
   7 -11   6      748.68      754.19     56.30 o
   8 -11   6        6.61       -0.90     26.59 o
   9 -11   6      458.51      386.45     59.33 o
  10 -11   6      128.96      164.72     22.53 o
  11 -11   6      115.48      122.24     22.41 o
  12 -11   6      193.14      189.20     54.85 o
  13 -11   6      346.59      363.91     46.46 o
 -14 -10   6       49.31       78.68     31.98 o
 -13 -10   6      359.73      366.98     35.67 o
 -12 -10   6      351.69      338.10     24.70 o
 -11 -10   6       24.06       26.81     12.52 o
 -10 -10   6       29.84       51.85     12.38 o
  -9 -10   6     1338.83     1353.95     40.05 o
  -8 -10   6       18.78        0.63      8.67 o
  -7 -10   6       11.78        7.23      7.64 o
  -6 -10   6      812.15      799.53     24.51 o
  -5 -10   6      325.82      295.06     15.65 o
  -4 -10   6      928.37      901.23     24.63 o
  -3 -10   6      199.25      167.55     11.91 o
  -2 -10   6       66.56       49.04      7.52 o
  -1 -10   6     2561.70     2710.10     41.62 o
   0 -10   6     1987.51     1997.37     31.86 o
   1 -10   6      926.74      940.20     18.96 o
   2 -10   6     4966.34     4935.80     62.92 o
   3 -10   6      343.79      323.55     12.59 o
   4 -10   6     2889.89     2853.42     45.05 o
   5 -10   6      613.55      578.54     31.07 o
   6 -10   6       76.32       46.61      9.20 o
   7 -10   6       58.45       34.38     10.96 o
   8 -10   6     1461.32     1636.51     65.22 o
   9 -10   6       12.39      -14.63     16.89 o
  10 -10   6      949.46      984.64     42.27 o
  11 -10   6      166.49      123.71     22.33 o
  12 -10   6      374.63      411.03     44.99 o
  13 -10   6       78.49       77.01     31.57 o
  14 -10   6       60.39      101.43     34.93 o
 -14  -9   6       72.09       80.65     26.50 o
 -13  -9   6      191.52      187.23     28.20 o
 -12  -9   6       15.77       24.34     13.08 o
 -11  -9   6      177.94      170.40     18.79 o
 -10  -9   6      311.41      308.42     22.50 o
  -9  -9   6      820.09      791.84     25.05 o
  -8  -9   6       32.10       31.31      9.00 o
  -7  -9   6      597.55      566.13     19.53 o
  -6  -9   6       10.23        8.24      6.84 o
  -5  -9   6     3192.76     2985.79     48.73 o
  -4  -9   6     1552.82     1539.72     33.26 o
  -3  -9   6     2099.36     2129.19     40.01 o
  -2  -9   6      139.49      119.90      9.77 o
  -1  -9   6      960.73      980.23     21.52 o
   0  -9   6     1359.96     1310.22     23.36 o
   1  -9   6     1853.11     1931.35     29.12 o
   2  -9   6      243.11      258.56     10.58 o
   3  -9   6      539.04      576.28     15.21 o
   4  -9   6     1001.94     1016.86     22.53 o
   5  -9   6     2770.22     2896.15     48.95 o
   6  -9   6      507.80      494.80     18.35 o
   7  -9   6      151.16      120.75     14.23 o
   8  -9   6       38.08       49.62     13.17 o
   9  -9   6     1092.91     1145.24    126.82 o
  10  -9   6      853.92      891.02     39.28 o
  11  -9   6       19.66       15.67     16.04 o
  12  -9   6      231.27      159.16     24.13 o
  13  -9   6      387.47      510.25     50.12 o
  14  -9   6       46.86       77.04     33.34 o
 -15  -8   6      174.19      193.04     42.03 o
 -14  -8   6      146.48       96.89     25.53 o
 -13  -8   6        2.07       -4.72     15.67 o
 -12  -8   6      371.04      391.68     22.95 o
 -11  -8   6        9.66        4.41      9.97 o
 -10  -8   6       82.39      113.11     12.82 o
  -9  -8   6        0.80       -8.09      7.18 o
  -8  -8   6      550.46      546.58     17.74 o
  -7  -8   6       89.02       72.40      8.66 o
  -6  -8   6       43.16       39.72      7.03 o
  -5  -8   6     1276.35     1270.12     26.90 o
  -4  -8   6     4321.60     4115.19     60.13 o
  -3  -8   6       94.25       98.24      7.90 o
  -2  -8   6      295.08      303.82     12.99 o
  -1  -8   6     7154.17     7231.57     96.38 o
   0  -8   6     8105.55     8148.30     93.81 o
   1  -8   6      441.49      493.38     12.58 o
   2  -8   6     1237.14     1210.31     20.60 o
   3  -8   6       35.71       35.64      5.54 o
   4  -8   6     1768.35     1746.05     30.32 o
   5  -8   6     1195.91     1168.68     24.68 o
   6  -8   6      128.04      127.39     10.18 o
   7  -8   6        0.39        3.76      8.86 o
   8  -8   6      347.03      303.51     19.66 o
   9  -8   6        2.21        6.29     13.06 o
  10  -8   6      324.91      350.24     47.28 o
  11  -8   6      123.56      150.33     30.98 o
  12  -8   6       11.47       18.50     16.41 o
  13  -8   6       93.43      117.45     31.24 o
  14  -8   6       60.77       62.23     72.04 o
 -15  -7   6        1.30       -8.81     32.99 o
 -14  -7   6      319.88      384.17     54.27 o
 -13  -7   6      687.73      680.93     38.51 o
 -12  -7   6      358.45      326.66     21.61 o
 -11  -7   6      109.19      102.07     14.47 o
 -10  -7   6      194.20      200.22     14.81 o
  -9  -7   6      359.12      352.20     15.94 o
  -8  -7   6        0.53       11.83      6.51 o
  -7  -7   6      280.26      261.77     14.74 o
  -6  -7   6     3280.82     3209.62     47.50 o
  -5  -7   6     2933.53     2749.44     43.05 o
  -4  -7   6     1026.41      947.08     19.45 o
  -3  -7   6      692.92      603.73     17.11 o
  -2  -7   6     3081.04     3150.32     46.22 o
  -1  -7   6     1187.31      972.19     22.63 o
   0  -7   6      197.89      235.16      8.93 o
   1  -7   6       71.13       44.43      5.32 o
   2  -7   6      334.78      381.74     18.08 o
   3  -7   6      417.41      372.40     11.07 o
   4  -7   6       81.42       73.39      6.64 o
   5  -7   6     1774.58     1725.52     32.99 o
   6  -7   6       34.40       41.97      7.28 o
   7  -7   6      640.81      583.90     23.22 o
   8  -7   6      886.22      840.89     29.45 o
   9  -7   6      236.69      235.49     31.14 o
  10  -7   6        6.17        5.95     12.89 o
  11  -7   6       20.67       35.54     16.16 o
  12  -7   6      381.62      360.84     53.65 o
  13  -7   6      346.45      379.50     42.78 o
  14  -7   6      154.32      113.91     42.73 o
  15  -7   6      403.89      423.66     69.55 o
 -15  -6   6       31.64       13.26     23.45 o
 -14  -6   6       96.40       56.22     22.26 o
 -13  -6   6       14.13       17.13     13.52 o
 -12  -6   6      172.39      175.21     15.81 o
 -11  -6   6     1140.12     1171.37     31.17 o
 -10  -6   6       46.04       56.95     12.84 o
  -9  -6   6      149.51      130.79     10.48 o
  -8  -6   6      568.01      512.70     16.70 o
  -7  -6   6      695.66      628.85     15.68 o
  -6  -6   6     1569.35     1553.93     28.03 o
  -5  -6   6     1795.82     1810.36     29.91 o
  -4  -6   6      342.33      339.48     10.47 o
  -3  -6   6     1532.14     1446.55     23.91 o
  -2  -6   6      451.33      440.70     19.77 o
  -1  -6   6      527.08      629.80     13.59 o
   0  -6   6     3982.46     3697.69     46.61 o
   1  -6   6      227.10      285.65     10.08 o
   2  -6   6     1266.23     1268.90     20.03 o
   3  -6   6     2279.44     2118.86     29.34 o
   4  -6   6       26.36       27.32      4.92 o
   5  -6   6      319.55      328.47     10.55 o
   6  -6   6      443.47      471.45     19.94 o
   7  -6   6      707.51      629.79     21.97 o
   8  -6   6     5919.64     5880.40    103.18 o
   9  -6   6      273.12      287.63     18.60 o
  10  -6   6      268.98      292.51     30.89 o
  11  -6   6        5.11        0.60     13.30 o
  12  -6   6      213.79      231.30     25.83 o
  13  -6   6       51.62      107.74     29.22 o
  14  -6   6      419.83      528.71     68.64 o
  15  -6   6       65.63       84.02     46.12 o
 -15  -5   6       45.96       31.26     19.87 o
 -14  -5   6        0.98      -10.98     14.27 o
 -13  -5   6       41.75       45.10     13.44 o
 -12  -5   6      250.80      262.75     19.11 o
 -11  -5   6        4.65       -0.12      9.45 o
 -10  -5   6     1249.73     1327.63     33.37 o
  -9  -5   6        0.71       -5.86      6.03 o
  -8  -5   6        9.59        1.42      5.65 o
  -7  -5   6       29.89       34.91      5.98 o
  -6  -5   6     1285.42     1185.72     23.06 o
  -5  -5   6    10713.58    10663.37    125.81 o
  -4  -5   6      255.34      270.01      8.91 o
  -3  -5   6        0.18        5.93      3.23 o
  -2  -5   6     1663.04     1584.81     24.19 o
  -1  -5   6     3802.44     3872.58     57.12 o
   0  -5   6     1385.54     1204.98     20.79 o
   1  -5   6    15242.42    15488.23    209.63 o
   2  -5   6       31.99       15.67      3.92 o
   3  -5   6    10577.72    10747.74    128.79 o
   4  -5   6     1151.60     1131.33     17.90 o
   5  -5   6      576.39      585.55     12.31 o
   6  -5   6      755.66      817.31     18.57 o
   7  -5   6     2479.14     2440.00     38.94 o
   8  -5   6      308.54      301.28     18.16 o
   9  -5   6     2458.62     2520.26     54.38 o
  10  -5   6      242.82      202.38     20.22 o
  11  -5   6      197.94      186.62     38.63 o
  12  -5   6        0.64       27.92     16.08 o
  13  -5   6      673.71      762.61     53.70 o
  14  -5   6      111.59      105.68     41.87 o
  15  -5   6      261.98      176.54     49.97 o
 -15  -4   6      340.27      366.00     29.10 o
 -14  -4   6        0.82       14.47     16.37 o
 -13  -4   6        2.78       -4.20     11.95 o
 -12  -4   6       73.56       39.01     11.92 o
 -11  -4   6      735.70      793.97     27.19 o
 -10  -4   6     2507.88     2530.32     46.86 o
  -9  -4   6      188.91      174.09     11.79 o
  -8  -4   6      693.40      662.19     17.51 o
  -7  -4   6     2377.10     2389.31     41.84 o
  -6  -4   6     2556.40     2483.54     37.67 o
  -5  -4   6      111.83      126.04      6.89 o
  -4  -4   6     4816.84     5000.77     58.68 o
  -3  -4   6     2530.59     2548.44     34.29 o
  -2  -4   6      327.58      291.87      9.22 o
  -1  -4   6     5148.45     5168.52     80.16 o
   0  -4   6     1353.28     1202.12     27.20 o
   1  -4   6     1359.59     1449.71     26.51 o
   2  -4   6     3007.07     3137.75     45.29 o
   3  -4   6     3730.23     3875.40     48.43 o
   4  -4   6     5061.40     5210.22     59.71 o
   5  -4   6      241.31      265.96      8.71 o
   6  -4   6        2.29        8.48      4.42 o
   7  -4   6       22.35       16.59      5.96 o
   8  -4   6     3234.56     3109.28     56.14 o
   9  -4   6      765.40      809.13     26.05 o
  10  -4   6      130.91      158.99     19.84 o
  11  -4   6      253.75      248.94     22.68 o
  12  -4   6      424.76      491.29     30.44 o
  13  -4   6        4.13       12.07     28.99 o
  14  -4   6       87.12       83.07     40.70 o
  15  -4   6        9.65       15.19     35.81 o
 -15  -3   6       60.75       71.65     21.87 o
 -14  -3   6       16.54       -0.80     15.87 o
 -13  -3   6      322.36      293.26     21.28 o
 -12  -3   6        5.35       -4.81      9.90 o
 -11  -3   6      562.71      594.77     24.03 o
 -10  -3   6       13.64        4.64      8.09 o
  -9  -3   6      520.42      502.06     17.50 o
  -8  -3   6      686.67      668.05     17.39 o
  -7  -3   6      361.53      388.74     12.99 o
  -6  -3   6     4265.91     4152.07     52.57 o
  -5  -3   6     7297.96     7128.78     86.08 o
  -4  -3   6       44.60       55.27      4.79 o
  -3  -3   6      211.00      246.34      8.27 o
  -2  -3   6     8510.71     8615.06    104.86 o
  -1  -3   6      253.08      193.64      9.59 o
   0  -3   6     4842.38     4677.71     66.83 o
   1  -3   6      292.87      250.29      8.84 o
   2  -3   6       41.97       44.04      6.01 o
   3  -3   6    15041.75    14845.11    201.89 o
   4  -3   6       32.52       13.84      4.09 o
   5  -3   6      465.64      410.48     10.32 o
   6  -3   6      166.81      149.48      8.00 o
   7  -3   6      115.22      129.18      9.24 o
   8  -3   6     1441.92     1502.09     29.10 o
   9  -3   6     2106.90     2256.86     50.52 o
  10  -3   6      177.72      175.84     14.51 o
  11  -3   6      390.75      372.81     25.80 o
  12  -3   6       96.88       87.68     17.06 o
  13  -3   6       17.18       14.43     25.59 o
  14  -3   6       35.32       39.57     34.95 o
  15  -3   6        1.73      -10.76     34.41 o
 -15  -2   6       12.02       12.07     18.54 o
 -14  -2   6        3.10        5.24     16.33 o
 -13  -2   6       13.14       19.97     12.26 o
 -12  -2   6      202.17      191.14     17.55 o
 -11  -2   6       26.21       34.46     15.15 o
 -10  -2   6      759.53      728.46     22.14 o
  -9  -2   6      161.05      129.31     11.09 o
  -8  -2   6      951.80      899.58     22.79 o
  -7  -2   6      786.76      778.65     22.87 o
  -6  -2   6      921.26      922.32     23.04 o
  -5  -2   6      345.67      295.92     12.13 o
  -4  -2   6      712.81      658.46     13.74 o
  -3  -2   6     1542.29     1504.37     24.46 o
  -2  -2   6    12165.59    11778.24    184.21 o
  -1  -2   6    10267.07    11408.15    171.61 o
   0  -2   6      437.77      546.95     10.88 o
   1  -2   6     1162.08     1273.97     19.43 o
   2  -2   6     1067.69     1109.61     23.08 o
   3  -2   6    11319.02    11843.73    175.72 o
   4  -2   6      757.01      634.02     15.67 o
   5  -2   6      221.30      188.41      8.33 o
   6  -2   6      651.12      599.11     14.03 o
   7  -2   6      871.42      827.58     21.83 o
   8  -2   6        2.79       11.05      5.90 o
   9  -2   6      377.54      362.84     17.27 o
  10  -2   6        6.37        5.03      8.19 o
  11  -2   6      175.70      177.02     17.35 o
  12  -2   6      713.21      718.97     40.19 o
  13  -2   6      578.16      442.61     57.61 o
  14  -2   6      186.38      241.07     49.11 o
  15  -2   6        5.96       22.16     35.18 o
 -15  -1   6       72.58       51.82     21.07 o
 -14  -1   6       37.71       59.44     20.21 o
 -13  -1   6       75.58       59.29     14.15 o
 -12  -1   6     1022.40     1026.34     54.53 o
 -11  -1   6        0.61        6.90      9.72 o
 -10  -1   6      876.05      873.02     25.54 o
  -9  -1   6      219.68      201.24     13.01 o
  -8  -1   6      557.55      531.04     17.66 o
  -7  -1   6      202.27      215.94     12.71 o
  -6  -1   6     3052.18     2969.22     45.43 o
  -5  -1   6     1259.91     1334.76     23.69 o
  -4  -1   6     1750.91     1898.40     32.62 o
  -3  -1   6      300.69      302.32      6.79 o
  -2  -1   6       35.94       41.86      6.14 o
  -1  -1   6     4425.93     4403.97     97.15 o
   0  -1   6     2193.37     2498.79     33.39 o
   1  -1   6     8353.40     8739.81     96.99 o
   2  -1   6     2318.90     2044.49     35.97 o
   3  -1   6     1632.89     1678.19     32.34 o
   4  -1   6     4483.44     4439.03     61.53 o
   5  -1   6      677.02      708.24     16.16 o
   6  -1   6      201.24      158.04      9.47 o
   7  -1   6     4978.16     5104.78     64.16 o
   8  -1   6      255.71      245.29     14.43 o
   9  -1   6      709.52      692.51     19.88 o
  10  -1   6        4.56       20.74      8.23 o
  11  -1   6      192.51      212.52     18.39 o
  12  -1   6      255.48      243.33     65.03 o
  13  -1   6       95.68       63.85     32.47 o
  14  -1   6       69.75       62.45     37.76 o
  15  -1   6      426.51      644.61     76.24 o
  16  -1   6       73.67       72.76     40.79 o
 -15   0   6       97.88       66.24     21.96 o
 -14   0   6        7.50       13.33     16.69 o
 -13   0   6      142.79      126.19     16.58 o
 -12   0   6      194.98      166.96     16.76 o
 -11   0   6     1475.26     1431.76     39.71 o
 -10   0   6       65.88       44.24      9.85 o
  -9   0   6      187.65      182.97     12.71 o
  -8   0   6      222.67      169.43     11.46 o
  -7   0   6      987.72      993.52     28.91 o
  -6   0   6     4026.37     4043.25     58.33 o
  -5   0   6        5.69        2.09      3.32 o
  -4   0   6      123.79      143.19      6.40 o
  -3   0   6     4402.66     4555.18     57.07 o
  -2   0   6     8555.56     8810.35    159.39 o
  -1   0   6     9819.61    10295.73    256.58 o
   0   0   6     2739.45     2698.57     40.87 o
   1   0   6    14222.94    15235.91    187.80 o
   2   0   6     6987.09     7158.15     98.64 o
   3   0   6     2414.29     2337.78     45.86 o
   4   0   6     7445.71     7877.74    108.70 o
   5   0   6       27.92       26.71      7.49 o
   6   0   6     5514.80     5650.39     68.45 o
   7   0   6      181.15      140.91      7.92 o
   8   0   6      884.63      918.21     21.44 o
   9   0   6       12.34       15.57      6.68 o
  10   0   6       45.07       20.19      7.53 o
  11   0   6       30.82       26.33     12.57 o
  12   0   6      861.57      712.44     66.02 o
  13   0   6     1058.09     1172.41     85.06 o
  14   0   6        4.30      -14.83     27.58 o
  15   0   6      110.48      115.85     46.62 o
  16   0   6      108.99       97.99     47.35 o
 -15   1   6      172.98      168.29     26.06 o
 -14   1   6       73.92       64.81     18.98 o
 -13   1   6      110.75       91.88     15.72 o
 -12   1   6      604.48      649.21     29.45 o
 -11   1   6      782.34      783.10     29.95 o
 -10   1   6       93.78       75.32     12.32 o
  -9   1   6      415.75      349.42     17.25 o
  -8   1   6        4.24        4.14      6.24 o
  -7   1   6     3018.07     2969.49     59.78 o
  -6   1   6     1230.79     1147.00     21.64 o
  -5   1   6     1428.79     1490.51     25.69 o
  -4   1   6      438.66      337.90      9.38 o
  -3   1   6     2684.34     2985.98     38.32 o
  -2   1   6     4584.84     4399.30     60.71 o
  -1   1   6    11967.20    12480.40    180.03 o
   0   1   6     1880.00     2131.94     29.52 o
   1   1   6      197.63      177.19      6.23 o
   2   1   6     9582.79    10053.04    149.34 o
   3   1   6     2487.62     2421.61     47.50 o
   4   1   6      818.88      794.82     20.25 o
   5   1   6     1821.58     1852.45     33.81 o
   6   1   6      199.26      234.39      9.36 o
   7   1   6      400.42      389.46     12.12 o
   8   1   6     2333.09     2336.74     35.90 o
   9   1   6      492.32      462.03     20.34 o
  10   1   6      190.44      204.02     16.10 o
  11   1   6      460.62      548.55     60.84 o
  12   1   6      192.72      216.15     42.24 o
  13   1   6        4.72       -5.34     26.18 o
  14   1   6        0.11       29.62     31.29 o
  15   1   6      226.40      275.25     55.53 o
  16   1   6       41.20       77.24     44.32 o
 -15   2   6       95.97      160.45     30.64 o
 -14   2   6      101.62      114.48     21.73 o
 -13   2   6       51.40       45.15     15.29 o
 -12   2   6      213.19      172.87     18.47 o
 -11   2   6      125.68      108.39     14.84 o
 -10   2   6      164.66      156.94     14.58 o
  -9   2   6     3759.25     3668.83     59.91 o
  -8   2   6        1.98        8.21      5.98 o
  -7   2   6      952.77     1011.58     22.20 o
  -6   2   6     1072.85     1013.66     26.62 o
  -5   2   6      198.23      186.01      7.93 o
  -4   2   6      623.69      704.29     15.98 o
  -3   2   6    13121.33    13607.59    147.57 o
  -2   2   6     2593.05     2715.57     32.79 o
  -1   2   6     4669.49     4535.07     58.01 o
   0   2   6       18.02       24.19      2.40 o
   1   2   6     9108.32    10222.90    135.71 o
   2   2   6    19276.68    19740.62    286.14 o
   3   2   6     2620.42     2656.03     50.42 o
   4   2   6     1845.71     1907.81     41.19 o
   5   2   6      105.82       97.98      7.06 o
   6   2   6       66.49       43.74      5.62 o
   7   2   6     1697.99     1769.31     28.43 o
   8   2   6       39.39       48.75      8.14 o
   9   2   6       82.53       80.94      9.01 o
  10   2   6     2442.29     2479.83     72.45 o
  11   2   6      369.97      352.46     38.44 o
  12   2   6      275.02      194.35     41.24 o
  13   2   6       94.78       90.62     36.76 o
  14   2   6      144.14      224.47     51.32 o
  15   2   6      448.26      441.53     67.02 o
  16   2   6      218.82      255.36     57.84 o
 -15   3   6        4.46       -4.16     35.23 o
 -14   3   6       39.38       20.12     17.49 o
 -13   3   6        0.34        3.19     13.84 o
 -12   3   6       81.80       45.69     14.18 o
 -11   3   6      188.23      151.61     16.93 o
 -10   3   6        1.78        1.55      8.87 o
  -9   3   6       30.55       14.49      9.16 o
  -8   3   6     4485.52     4335.41     61.41 o
  -7   3   6      345.64      345.30     12.96 o
  -6   3   6     1472.62     1427.70     27.28 o
  -5   3   6      204.48      248.53      8.78 o
  -4   3   6      814.82      798.36     13.99 o
  -3   3   6     8857.55     8718.62     97.09 o
  -2   3   6     4140.86     4303.29     49.95 o
  -1   3   6       51.04       51.27      3.37 o
   0   3   6     3267.70     3389.97     48.21 o
   1   3   6      223.30      181.53      9.72 o
   2   3   6      911.03      840.12     15.99 o
   3   3   6      806.20      790.92     16.02 o
   4   3   6      167.67      175.84     10.25 o
   5   3   6     3077.82     2783.54     40.72 o
   6   3   6     1070.85     1004.03     19.55 o
   7   3   6      845.56      848.66     16.91 o
   8   3   6        9.21        6.85      6.63 o
   9   3   6      764.57      834.99     24.99 o
  10   3   6      584.93      530.71     47.42 o
  11   3   6     1399.38     1536.69     55.98 o
  12   3   6       35.74       45.27     53.52 o
  13   3   6       21.26       44.18     32.78 o
  14   3   6      204.97      220.81     51.73 o
  15   3   6       74.96      104.05     45.17 o
  16   3   6        1.74       -4.21     34.46 o
 -15   4   6      152.35      216.65     58.74 o
 -14   4   6      215.32      206.99     30.67 o
 -13   4   6      600.26      654.91     32.66 o
 -12   4   6        1.85       11.65     12.50 o
 -11   4   6      721.35      645.88     28.72 o
 -10   4   6      235.61      240.09     17.10 o
  -9   4   6      121.58       78.73     10.29 o
  -8   4   6      245.43      220.23     13.04 o
  -7   4   6     2892.16     2776.59     42.96 o
  -6   4   6      103.77       74.36     10.31 o
  -5   4   6      517.32      524.76     12.34 o
  -4   4   6      565.90      575.64     11.27 o
  -3   4   6     1055.57     1111.86     17.00 o
  -2   4   6     3679.08     3947.26     46.40 o
  -1   4   6     1179.10     1221.58     18.02 o
   0   4   6      426.82      343.58      9.14 o
   1   4   6     3765.81     3597.04     71.99 o
   2   4   6        5.26       10.22      2.84 o
   3   4   6     6837.48     6640.68     83.51 o
   4   4   6      822.44      874.98     20.90 o
   5   4   6      943.51      905.48     15.85 o
   6   4   6     5358.83     5402.55     61.13 o
   7   4   6     4079.96     4145.42     52.97 o
   8   4   6     1391.94     1499.78     38.62 o
   9   4   6       13.75       22.88      9.87 o
  10   4   6     1538.60     1702.77     57.06 o
  11   4   6      551.19      676.47     46.96 o
  12   4   6      338.88      350.88     37.51 o
  13   4   6        3.93       -8.88     22.07 o
  14   4   6       34.73       23.24     32.78 o
  15   4   6       60.27       48.66     38.17 o
  16   4   6       13.02       68.87     40.20 o
 -15   5   6        3.40        7.19     36.72 o
 -14   5   6      274.68      339.53     64.50 o
 -13   5   6        0.23       -7.56     14.26 o
 -12   5   6      730.55      683.25     31.66 o
 -11   5   6       89.11       67.73     14.41 o
 -10   5   6       13.66        3.98      8.87 o
  -9   5   6      465.63      488.43     19.38 o
  -8   5   6      830.33      840.48     23.39 o
  -7   5   6     1586.05     1531.85     33.43 o
  -6   5   6     1529.90     1639.90     29.61 o
  -5   5   6      183.12      171.90     10.09 o
  -4   5   6      982.07     1020.13     17.08 o
  -3   5   6     6671.08     6946.26     75.53 o
  -2   5   6     4378.49     4476.33     59.92 o
  -1   5   6     9264.60     9995.02    122.22 o
   0   5   6     7603.12     8315.05    124.32 o
   1   5   6     1154.59     1044.96     30.41 o
   2   5   6     5246.73     5078.49     96.56 o
   3   5   6     2183.83     2229.59     38.15 o
   4   5   6      547.34      553.57     13.99 o
   5   5   6    10385.78    10694.28    116.67 o
   6   5   6      104.11       94.76      7.83 o
   7   5   6      146.91      129.68      9.64 o
   8   5   6     1144.31     1257.58     30.70 o
   9   5   6      303.83      303.40     26.40 o
  10   5   6       59.50       43.18     14.87 o
  11   5   6      886.04      867.49     43.74 o
  12   5   6      788.97      844.00     54.17 o
  13   5   6      319.02      335.15     41.64 o
  14   5   6        0.14       41.29     35.77 o
  15   5   6       47.02       14.83     33.60 o
  16   5   6       95.93      109.75     45.63 o
 -14   6   6       59.26       67.11     24.86 o
 -13   6   6      383.84      388.02     43.84 o
 -12   6   6       50.55       54.36     15.44 o
 -11   6   6       62.95       47.34     13.81 o
 -10   6   6       23.34       17.21     10.30 o
  -9   6   6      293.03      244.47     20.44 o
  -8   6   6     3170.88     3126.08     52.81 o
  -7   6   6      295.42      257.18     13.76 o
  -6   6   6        2.45        6.38      5.45 o
  -5   6   6     3324.32     3394.31     49.04 o
  -4   6   6      364.25      341.74     11.52 o
  -3   6   6     5444.05     5210.97     62.59 o
  -2   6   6     3965.67     4200.27     57.95 o
  -1   6   6        3.54        2.48      3.87 o
   0   6   6      832.17      781.08     16.56 o
   1   6   6      607.32      537.16     13.81 o
   2   6   6       44.25       76.63      6.39 o
   3   6   6     3164.69     3165.12     41.82 o
   4   6   6      192.03      174.55      8.15 o
   5   6   6        5.16       10.92      4.87 o
   6   6   6     6136.04     6188.03     78.52 o
   7   6   6     4046.46     3931.37     60.09 o
   8   6   6      136.34       95.81     16.15 o
   9   6   6      786.06      766.08     32.36 o
  10   6   6       49.09       35.23     15.26 o
  11   6   6      582.52      590.80     37.51 o
  12   6   6      200.16      216.12     74.00 o
  13   6   6       13.83       -0.67     36.83 o
  14   6   6      378.32      476.64     49.39 o
  15   6   6       84.25      122.05     45.40 o
 -14   7   6        0.88        8.43     22.81 o
 -13   7   6      247.82      238.55     31.72 o
 -12   7   6        4.25       17.39     14.38 o
 -11   7   6       16.72        2.49     11.31 o
 -10   7   6      712.84      744.03     27.92 o
  -9   7   6       50.65       46.42     11.10 o
  -8   7   6     1006.03     1046.37     27.33 o
  -7   7   6      412.96      369.59     17.23 o
  -6   7   6      120.95      109.45      9.97 o
  -5   7   6      250.31      261.74     11.88 o
  -4   7   6     1392.44     1304.44     24.85 o
  -3   7   6      145.84      128.77      7.97 o
  -2   7   6     2101.78     1814.17     30.84 o
  -1   7   6      256.05      289.63      9.58 o
   0   7   6      531.26      592.71     11.01 o
   1   7   6     2142.45     1924.54     31.14 o
   2   7   6     4382.80     4829.47     58.07 o
   3   7   6      232.16      235.72      9.96 o
   4   7   6      461.92      433.61     11.91 o
   5   7   6      271.42      210.57     15.38 o
   6   7   6     5351.37     5387.12     82.76 o
   7   7   6      270.83      320.16     18.55 o
   8   7   6        1.12       -8.61      7.23 o
   9   7   6      403.08      418.64     21.74 o
  10   7   6      439.43      452.37     38.53 o
  11   7   6      144.72       87.20     24.79 o
  12   7   6      330.28      354.26     41.26 o
  13   7   6        1.06       16.78     24.92 o
  14   7   6        5.02       -6.89     24.69 o
  15   7   6       34.68       16.41     34.32 o
 -14   8   6      130.17      154.56     52.14 o
 -13   8   6       17.67       38.94     23.03 o
 -12   8   6      259.99      276.84     25.12 o
 -11   8   6       21.62       14.72     12.00 o
 -10   8   6       22.88       30.69     11.61 o
  -9   8   6      431.66      472.47     23.45 o
  -8   8   6        6.77       13.82      8.66 o
  -7   8   6     2381.85     2317.63     43.68 o
  -6   8   6       54.63       37.88      9.28 o
  -5   8   6       49.84       42.35      7.04 o
  -4   8   6     4044.36     3980.37     56.22 o
  -3   8   6       89.38       85.75      7.44 o
  -2   8   6      610.86      573.07     16.51 o
  -1   8   6       11.08        9.36      3.73 o
   0   8   6     3411.11     3363.95     41.86 o
   1   8   6     3537.81     3568.08     51.91 o
   2   8   6     1103.43     1098.50     22.58 o
   3   8   6      163.38      203.80      7.34 o
   4   8   6     2813.11     2595.15     38.50 o
   5   8   6     1169.33     1174.57     25.05 o
   6   8   6       22.21       23.03      6.96 o
   7   8   6      349.16      346.41     25.83 o
   8   8   6      370.47      350.44     38.62 o
   9   8   6      170.83      152.32     19.70 o
  10   8   6       43.69       88.40     26.59 o
  11   8   6       19.07       21.80     21.11 o
  12   8   6      732.77      806.66     56.20 o
  13   8   6        5.22       26.67     26.43 o
  14   8   6      113.47      110.01     34.27 o
  15   8   6      115.30      107.08     44.72 o
 -14   9   6      250.89      302.66     64.89 o
 -13   9   6       58.76       46.60     25.44 o
 -12   9   6      366.79      404.66     30.02 o
 -11   9   6       34.54       29.84     13.21 o
 -10   9   6      721.91      694.60     28.50 o
  -9   9   6      146.01      112.62     13.47 o
  -8   9   6     1064.92     1063.32     29.54 o
  -7   9   6        2.14        4.17      7.47 o
  -6   9   6       57.47       48.99      8.95 o
  -5   9   6      152.00      150.10     18.16 o
  -4   9   6       68.32       48.82      6.95 o
  -3   9   6        3.60       -0.13      5.05 o
  -2   9   6      614.62      615.27     17.55 o
  -1   9   6      893.30      845.07     19.62 o
   0   9   6     2285.80     2146.13     32.40 o
   1   9   6      618.44      652.29     14.70 o
   2   9   6     5057.51     5036.06     54.92 o
   3   9   6      427.59      438.50     12.15 o
   4   9   6     1158.20     1297.48     25.09 o
   5   9   6     1307.99     1342.72     30.85 o
   6   9   6     1821.33     1912.61     39.71 o
   7   9   6       81.31       63.79     12.92 o
   8   9   6      162.42      148.65     27.48 o
   9   9   6     1752.85     1831.27     80.38 o
  10   9   6      859.44      999.51     62.11 o
  11   9   6       50.25       40.19     24.63 o
  12   9   6      233.28      262.43     38.63 o
  13   9   6      263.28      300.97     41.10 o
  14   9   6      120.69      121.46     34.13 o
  15   9   6       39.98       61.96     31.92 o
 -13  10   6     1323.78     1472.49    107.40 o
 -12  10   6       22.11       13.09     17.84 o
 -11  10   6      237.53      237.08     21.56 o
 -10  10   6       39.04       31.53     13.25 o
  -9  10   6      823.43      806.38     38.68 o
  -8  10   6      655.74      659.87     24.80 o
  -7  10   6     1880.99     1909.90     40.46 o
  -6  10   6      136.33      130.34     12.31 o
  -5  10   6      696.68      693.30     27.32 o
  -4  10   6      343.72      356.26     15.75 o
  -3  10   6      531.02      556.86     17.14 o
  -2  10   6      277.91      302.75     14.62 o
  -1  10   6     3208.88     3248.41     50.21 o
   0  10   6      407.73      461.06     15.74 o
   1  10   6     9514.52     9601.95    123.49 o
   2  10   6      524.72      494.89     14.16 o
   3  10   6        3.83        4.08      5.78 o
   4  10   6      342.22      333.91     14.44 o
   5  10   6      469.86      407.25     19.26 o
   6  10   6       12.78       24.07     11.17 o
   7  10   6     1086.60     1010.74     35.47 o
   8  10   6        5.26       12.34     11.40 o
   9  10   6       80.75       70.48     28.56 o
  10  10   6       55.11       18.53     13.24 o
  11  10   6       16.13        8.51     22.32 o
  12  10   6       32.43       72.28     28.01 o
  13  10   6       17.89       14.99     25.37 o
  14  10   6       67.00       27.33     51.08 o
  15  10   6      147.78      169.32     39.56 o
 -13  11   6       49.79      110.06     50.69 o
 -12  11   6      499.94      550.61     37.63 o
 -11  11   6       73.07       55.09     17.42 o
 -10  11   6        4.27        2.75     12.13 o
  -9  11   6      149.57      130.86     15.60 o
  -8  11   6       87.70       90.93     14.26 o
  -7  11   6       20.67       23.86     10.43 o
  -6  11   6     2158.53     2073.41     46.46 o
  -5  11   6      401.25      355.11     19.20 o
  -4  11   6     7638.50     7543.83    113.66 o
  -3  11   6      163.21      150.83     11.87 o
  -2  11   6       28.26       28.02      7.79 o
  -1  11   6     1347.89     1351.50     31.31 o
   0  11   6     2251.29     2315.45     40.32 o
   1  11   6      774.43      798.56     22.83 o
   2  11   6     2526.74     2610.65     38.17 o
   3  11   6       49.31       68.04      7.80 o
   4  11   6      219.25      221.97     12.77 o
   5  11   6      868.23      947.81     28.20 o
   6  11   6      245.30      251.94     19.73 o
   7  11   6     2474.44     2493.29     72.73 o
   8  11   6      105.12      143.70     18.45 o
   9  11   6      142.70      116.83     32.15 o
  10  11   6     1159.37     1161.37     49.12 o
  11  11   6       19.46       29.12     24.18 o
  12  11   6       74.44      117.16     30.95 o
  13  11   6      341.46      425.31     48.13 o
  14  11   6      168.03      135.81     35.44 o
 -13  12   6      284.39      308.76     67.92 o
 -12  12   6       67.68       56.82     22.10 o
 -11  12   6      139.60      144.68     45.02 o
 -10  12   6       53.36       58.68     17.47 o
  -9  12   6       97.93       65.85     18.68 o
  -8  12   6      103.28       95.64     15.10 o
  -7  12   6      438.49      397.88     22.92 o
  -6  12   6       31.08       11.01      9.85 o
  -5  12   6     1445.30     1426.83     39.03 o
  -4  12   6       28.61       19.57      8.73 o
  -3  12   6     1522.31     1599.03     39.21 o
  -2  12   6      352.86      324.56     26.89 o
  -1  12   6       29.89       27.84      9.26 o
   0  12   6      905.37     1009.82     24.87 o
   1  12   6     1007.09     1029.93     27.29 o
   2  12   6     1488.41     1419.93     28.00 o
   3  12   6       17.99        0.27      6.38 o
   4  12   6      810.75      928.88     24.12 o
   5  12   6     2439.42     2493.35     54.05 o
   6  12   6       86.27       92.35     14.96 o
   7  12   6      133.95      119.14     17.57 o
   8  12   6     1181.07     1166.66     46.87 o
   9  12   6      212.59      205.89     25.06 o
  10  12   6      128.51      120.68     22.93 o
  11  12   6        5.30       37.38     25.19 o
  12  12   6      718.59      707.31     55.59 o
  13  12   6       10.29       33.15     42.19 o
  14  12   6      378.44      338.65     75.47 o
 -12  13   6        9.01        0.36     21.39 o
 -11  13   6       19.08        1.91     18.55 o
 -10  13   6      271.92      249.36     23.52 o
  -9  13   6        0.93       21.24     13.93 o
  -8  13   6     1258.34     1266.44     40.00 o
  -7  13   6       58.55       29.06     12.58 o
  -6  13   6      534.42      551.72     29.05 o
  -5  13   6     1223.82     1202.06     38.68 o
  -4  13   6     1265.43     1365.15     44.39 o
  -3  13   6      170.33      127.73     13.14 o
  -2  13   6      598.82      576.51     22.62 o
  -1  13   6     1547.84     1517.05     38.83 o
   0  13   6     1970.30     2085.72     43.16 o
   1  13   6      366.97      360.08     15.00 o
   2  13   6      452.93      497.16     17.07 o
   3  13   6       86.13       66.69     11.74 o
   4  13   6      565.85      564.90     42.51 o
   5  13   6      305.26      234.87     19.71 o
   6  13   6     1066.38     1140.51     35.42 o
   7  13   6      353.02      350.13     47.53 o
   8  13   6       25.34       -4.32     23.02 o
   9  13   6       27.62       55.09     25.06 o
  10  13   6      276.51      325.80     40.59 o
  11  13   6       21.93       18.77     44.18 o
  12  13   6       87.57       39.75     41.06 o
  13  13   6      176.61       62.00     50.69 o
  14  13   6      367.28      331.23     73.08 o
 -12  14   6        8.20       27.02     34.34 o
 -11  14   6       90.98       86.15     24.23 o
 -10  14   6        2.99        8.69     16.86 o
  -9  14   6      464.21      466.38     28.77 o
  -8  14   6       15.92       12.82     13.08 o
  -7  14   6      306.06      305.55     22.49 o
  -6  14   6      104.63      107.81     15.23 o
  -5  14   6      157.50      180.99     17.15 o
  -4  14   6      101.34      117.63     14.57 o
  -3  14   6      717.67      767.63     31.46 o
  -2  14   6       74.98       46.51     10.07 o
  -1  14   6      804.81      705.12     24.96 o
   0  14   6      429.67      381.91     19.02 o
   1  14   6     2077.05     1963.88     36.04 o
   2  14   6      555.82      550.20     22.24 o
   3  14   6      200.29      202.71     19.11 o
   4  14   6      116.50      124.37     24.15 o
   5  14   6     1376.00     1329.00     50.79 o
   6  14   6        4.84        4.58     14.00 o
   7  14   6       83.64       74.16     20.31 o
   8  14   6     1109.59     1026.82     60.44 o
   9  14   6      273.29      345.82     95.23 o
  10  14   6      189.28      136.91     32.69 o
  11  14   6       10.17      -16.91     32.29 o
  12  14   6       32.19       79.77     48.20 o
  13  14   6      326.60      401.01     78.64 o
 -11  15   6        3.85        5.17     25.29 o
 -10  15   6      391.30      411.84     32.94 o
  -9  15   6       12.33        4.91     15.64 o
  -8  15   6      146.02      114.49     18.27 o
  -7  15   6      147.46       63.37     15.20 o
  -6  15   6       19.86        8.97     12.01 o
  -5  15   6      559.06      540.19     26.40 o
  -4  15   6      236.59      231.22     21.68 o
  -3  15   6      195.81      212.43     19.97 o
  -2  15   6      508.04      469.37     22.59 o
  -1  15   6      397.00      403.42     28.63 o
   0  15   6     4889.17     5090.10     94.37 o
   1  15   6      125.41      109.15     13.40 o
   2  15   6        5.60        8.38     11.75 o
   3  15   6       57.31       53.08     14.50 o
   4  15   6        1.19        5.79     14.09 o
   5  15   6      158.25      148.46     23.64 o
   6  15   6       66.48       48.46     17.72 o
   7  15   6        4.41        9.16     16.48 o
   8  15   6      602.03      568.63     67.49 o
   9  15   6       53.91       27.54     25.60 o
  10  15   6      221.23      241.07     53.16 o
  11  15   6      203.80      172.19     36.98 o
  12  15   6       48.39       29.98     46.31 o
  13  15   6       11.49       -1.40     44.13 o
 -10  16   6       19.58       14.72     26.00 o
  -9  16   6        5.28       11.75     20.73 o
  -8  16   6       10.76        7.48     15.65 o
  -7  16   6      215.17      197.73     25.22 o
  -6  16   6       84.02       43.87     14.33 o
  -5  16   6      963.11      936.00     34.47 o
  -4  16   6        4.16        9.25     12.25 o
  -3  16   6       62.48       59.32     14.95 o
  -2  16   6       59.42       56.46     13.20 o
  -1  16   6       56.08       56.51     20.20 o
   0  16   6        6.84       11.61     12.43 o
   1  16   6      106.91      110.85     17.31 o
   2  16   6      308.04      282.94     20.57 o
   3  16   6      120.40      123.07     21.95 o
   4  16   6       32.84       40.14     17.97 o
   5  16   6      186.57      179.57     41.56 o
   6  16   6      246.97      186.62     27.69 o
   7  16   6        4.00       -5.25     17.98 o
   8  16   6      267.02      230.57     30.43 o
   9  16   6      978.85      952.09     64.22 o
  10  16   6       35.49      106.71     34.08 o
  11  16   6       49.35       30.81     30.74 o
  12  16   6        3.94       17.59     49.20 o
 -10  17   6      510.23      591.20     85.31 o
  -9  17   6       17.36       50.25     32.72 o
  -8  17   6       58.63       76.50     28.25 o
  -7  17   6        7.73       -9.05     18.57 o
  -6  17   6      610.21      566.60     39.03 o
  -5  17   6       88.75       83.69     20.73 o
  -4  17   6     1698.85     1789.80     60.62 o
  -3  17   6      242.87      219.27     24.89 o
  -2  17   6      106.47       78.97     18.02 o
  -1  17   6        2.80       17.56     13.95 o
   0  17   6      196.03      228.83     23.45 o
   1  17   6      742.63      780.36     36.77 o
   2  17   6       22.99       33.61     13.05 o
   3  17   6       89.46       79.20     20.86 o
   4  17   6      896.14      907.99     83.36 o
   5  17   6       13.31       27.13     19.14 o
   6  17   6       38.82       24.70     19.53 o
   7  17   6      115.30       80.82     22.64 o
   8  17   6     1042.89     1247.60     82.04 o
   9  17   6        0.09       -9.64     25.69 o
  10  17   6       17.63      -10.43     26.23 o
  11  17   6      164.11      140.41     38.32 o
  12  17   6      113.21      139.19     60.14 o
  -9  18   6      223.56      283.17     50.00 o
  -8  18   6        4.07       16.25     26.73 o
  -7  18   6       12.47       13.06     22.54 o
  -6  18   6        3.94        3.68     18.53 o
  -5  18   6      990.40      982.32     48.13 o
  -4  18   6        3.33       -1.63     19.83 o
  -3  18   6      141.32      176.46     28.77 o
  -2  18   6      202.75      173.43     23.24 o
  -1  18   6      231.18      252.72     25.48 o
   0  18   6      106.95       88.86     19.16 o
   1  18   6       39.67       33.42     17.71 o
   2  18   6      111.91      101.11     29.54 o
   3  18   6     2559.23     2857.78    137.58 o
   4  18   6       25.53       17.59     19.29 o
   5  18   6       99.91      130.80     25.17 o
   6  18   6      128.44       96.65     24.55 o
   7  18   6        0.17       -2.39     20.22 o
   8  18   6      201.91      222.33     31.66 o
   9  18   6      172.69      150.88     36.97 o
  10  18   6      152.17      180.65     45.99 o
  11  18   6       11.54       -1.35     31.76 o
  -8  19   6       69.69       67.98     36.72 o
  -7  19   6       20.94       37.34     45.54 o
  -6  19   6      116.88      145.63     32.16 o
  -5  19   6      132.79      111.38     24.86 o
  -4  19   6      416.78      402.82     41.24 o
  -3  19   6        0.61        4.49     16.23 o
  -2  19   6      537.31      578.90     58.12 o
  -1  19   6       31.13       42.06     17.54 o
   0  19   6        3.62       -0.52     17.31 o
   1  19   6      250.66      243.03     29.41 o
   2  19   6        4.30       37.79     24.56 o
   3  19   6       69.11       75.08     22.46 o
   4  19   6     2752.54     2957.59     91.74 o
   5  19   6       65.29       47.02     21.42 o
   6  19   6       70.81       33.59     21.69 o
   7  19   6       68.90       36.31     24.74 o
   8  19   6        3.11        2.18     20.94 o
   9  19   6      113.95       53.27     32.79 o
  10  19   6      103.72       87.52     46.76 o
  -7  20   6       36.75       70.36     35.15 o
  -6  20   6        5.05       12.01     27.46 o
  -5  20   6       37.15       51.62     25.61 o
  -4  20   6      108.63      101.33     24.75 o
  -3  20   6      514.90      493.63     37.31 o
  -2  20   6        0.76       14.68     21.06 o
  -1  20   6     2534.42     2609.24     87.81 o
   0  20   6       14.85       38.49     21.97 o
   1  20   6       88.05      110.95     34.13 o
   2  20   6       21.73       15.97     25.50 o
   3  20   6       24.21        6.56     25.15 o
   4  20   6      127.01       72.84     26.36 o
   5  20   6      148.66      127.96     38.87 o
   6  20   6       38.41       -8.94     21.56 o
   7  20   6       29.99       49.56     25.12 o
   8  20   6        4.52       29.62     25.18 o
   9  20   6        0.50      -10.93     30.66 o
  -6  21   6      477.43      455.63     88.40 o
  -5  21   6        1.06       28.19     29.93 o
  -4  21   6       19.96      -16.89     21.25 o
  -3  21   6        2.99        4.82     22.64 o
  -2  21   6      677.73      793.71     51.80 o
  -1  21   6       45.30       37.93     23.48 o
   0  21   6      399.38      475.52     48.40 o
   1  21   6      313.76      386.32     50.30 o
   2  21   6      123.30      178.09     39.96 o
   3  21   6       58.36       26.83     29.10 o
   4  21   6       19.97        8.06     27.89 o
   5  21   6       29.14       25.19     24.47 o
   6  21   6       39.57       48.13     26.31 o
   7  21   6       76.88       85.52     28.82 o
   8  21   6      462.30      599.41     66.11 o
  -4  22   6        3.69        9.12     35.90 o
  -3  22   6        0.65       38.92     31.63 o
  -2  22   6       19.83        9.32     26.55 o
  -1  22   6      186.09      248.59     35.81 o
   0  22   6       10.55       70.92     33.36 o
   1  22   6       22.42       14.72     29.31 o
   2  22   6      166.09       57.99     59.60 o
   3  22   6      201.49      204.50     42.33 o
   4  22   6      228.23      284.58     63.92 o
   5  22   6       83.62       70.21     60.14 o
   6  22   6        1.47       18.32     31.88 o
   7  22   6      229.16      221.95     45.06 o
  -2  23   6       49.11       41.69     31.99 o
  -1  23   6       49.00       75.74     56.62 o
   0  23   6      113.56      192.36     59.74 o
   1  23   6      212.80      191.10     62.72 o
   2  23   6      317.99      312.79     71.94 o
   3  23   6       17.91       43.50     49.29 o
   4  23   6      138.70      197.97     63.44 o
   5  23   6       11.41       -4.02     47.21 o
  -3 -23   7      142.25      193.67     47.07 o
  -2 -23   7        0.18       -6.01     30.56 o
  -1 -23   7       24.28       12.98     44.63 o
  -6 -22   7       19.03       37.20     32.88 o
  -5 -22   7       81.39       40.66     32.89 o
  -4 -22   7       36.43        7.83     29.88 o
  -3 -22   7        2.98      -20.40     28.62 o
  -2 -22   7       97.27       46.17     27.37 o
  -1 -22   7        0.30       18.49     24.14 o
   0 -22   7      222.55      252.21     97.54 o
   1 -22   7       69.62       94.10     55.53 o
   2 -22   7       66.54       30.25     54.17 o
  -7 -21   7       27.03       28.86     32.52 o
  -6 -21   7      106.31       42.26     28.36 o
  -5 -21   7      557.88      575.38     41.75 o
  -4 -21   7        4.93        5.04     19.00 o
  -3 -21   7        3.37        8.47     28.37 o
  -2 -21   7      151.86      128.51     28.84 o
  -1 -21   7      420.04      380.99     33.23 o
   0 -21   7      253.00      228.82     38.92 o
   1 -21   7      255.70      286.20     36.50 o
   2 -21   7       94.20      109.21     51.60 o
   3 -21   7       80.73       97.22     50.87 o
   4 -21   7      173.05      191.73     54.99 o
   5 -21   7      103.49      186.08     53.77 o
   6 -21   7        0.13       27.54     40.38 o
  -8 -20   7      119.65      158.62     41.41 o
  -7 -20   7      284.69      272.58     35.27 o
  -6 -20   7      156.40      148.80     29.16 o
  -5 -20   7      200.40      196.80     27.40 o
  -4 -20   7      197.36      153.90     21.51 o
  -3 -20   7      306.15      346.74     28.19 o
  -2 -20   7       43.62       33.39     17.16 o
  -1 -20   7        2.18       23.46     17.91 o
   0 -20   7      575.52      578.32     36.20 o
   1 -20   7      101.22      147.23     27.98 o
   2 -20   7      720.05      726.31     60.77 o
   3 -20   7        1.28        7.02     26.11 o
   4 -20   7      224.54      280.88     43.79 o
   5 -20   7       80.02      156.69     48.84 o
   6 -20   7       28.26       31.07     40.97 o
   7 -20   7       72.81       48.79     44.41 o
  -9 -19   7       13.33       18.32     29.94 o
  -8 -19   7      104.37       62.55     22.91 o
  -7 -19   7      157.24      170.22     25.64 o
  -6 -19   7        7.36       30.02     19.01 o
  -5 -19   7      895.63      978.10     57.62 o
  -4 -19   7       47.59       56.45     16.95 o
  -3 -19   7       94.71       75.09     17.08 o
  -2 -19   7       31.94        9.22     13.91 o
  -1 -19   7      172.87      186.67     25.77 o
   0 -19   7       17.62        2.47     16.55 o
   1 -19   7      251.35      239.79     26.61 o
   2 -19   7      125.27      236.11     39.36 o
   3 -19   7      886.58      981.45     52.70 o
   4 -19   7      534.92      508.95     50.87 o
   5 -19   7        4.71       17.59     36.72 o
   6 -19   7      156.89      179.52     53.49 o
   7 -19   7        1.12       -2.40     38.12 o
   8 -19   7       65.39       72.71     47.35 o
 -10 -18   7       62.02       77.28     28.80 o
  -9 -18   7        1.54        2.07     19.25 o
  -8 -18   7      109.79      176.17     25.71 o
  -7 -18   7      123.26      132.45     20.31 o
  -6 -18   7       98.77      110.47     19.03 o
  -5 -18   7      215.81      173.10     20.93 o
  -4 -18   7      417.29      386.96     27.41 o
  -3 -18   7        0.80        4.50     12.47 o
  -2 -18   7      921.68      955.37     33.33 o
  -1 -18   7      443.76      495.05     25.21 o
   0 -18   7      104.56       85.41     15.27 o
   1 -18   7      388.45      396.88     26.49 o
   2 -18   7      229.94      228.73     28.48 o
   3 -18   7        4.86       -0.88     19.27 o
   4 -18   7     1731.54     1917.69     98.54 o
   5 -18   7       77.50       52.00     38.30 o
   6 -18   7        7.96        1.99     32.24 o
   7 -18   7       89.99       22.02     33.37 o
   8 -18   7       96.91       44.00     43.14 o
   9 -18   7        1.37       41.56     43.14 o
 -11 -17   7       48.13       29.39     25.83 o
 -10 -17   7       17.58       22.35     20.67 o
  -9 -17   7      157.56      121.09     23.48 o
  -8 -17   7      252.92      236.59     23.92 o
  -7 -17   7       21.77       49.39     16.07 o
  -6 -17   7       64.57       71.17     16.07 o
  -5 -17   7      547.60      609.76     30.40 o
  -4 -17   7      793.72      810.55     33.56 o
  -3 -17   7      322.77      269.60     21.94 o
  -2 -17   7      182.88      181.48     19.04 o
  -1 -17   7      632.85      688.07     28.84 o
   0 -17   7      211.32      234.99     18.53 o
   1 -17   7       54.76       47.60     12.59 o
   2 -17   7      496.76      515.46     23.18 o
   3 -17   7      822.79      752.25     56.16 o
   4 -17   7       14.53       34.12     21.30 o
   5 -17   7      426.96      421.63     64.62 o
   6 -17   7      405.84      494.16     70.54 o
   7 -17   7      347.47      349.41     65.48 o
   8 -17   7      162.61      206.34     57.47 o
   9 -17   7       23.46       86.64     46.76 o
  10 -17   7       48.67       42.05     44.90 o
 -12 -16   7        7.51       18.84     24.94 o
 -11 -16   7       34.43       44.15     22.18 o
 -10 -16   7       59.12       47.43     19.71 o
  -9 -16   7       19.49       21.38     16.12 o
  -8 -16   7       32.74       34.80     15.18 o
  -7 -16   7      141.43      143.88     18.61 o
  -6 -16   7      202.36      182.87     19.68 o
  -5 -16   7        1.38        5.30     11.74 o
  -4 -16   7       22.96       18.93     12.43 o
  -3 -16   7      148.43      177.89     18.05 o
  -2 -16   7     1176.05     1160.63     36.77 o
  -1 -16   7       66.67       46.53     11.73 o
   0 -16   7        6.96       -6.24      9.65 o
   1 -16   7      636.08      658.74     22.77 o
   2 -16   7       50.52       65.66     12.93 o
   3 -16   7      202.47      225.13     44.49 o
   4 -16   7      238.91      224.58     37.35 o
   5 -16   7       73.87       83.98     28.30 o
   6 -16   7      541.36      573.79     71.36 o
   7 -16   7      212.44      259.34     57.66 o
   8 -16   7      535.36      530.88     75.65 o
   9 -16   7        3.41      -11.98     35.81 o
  10 -16   7        4.98       34.47     23.47 o
  11 -16   7       77.16      164.83     59.96 o
 -12 -15   7      131.83      114.66     29.38 o
 -11 -15   7       56.21       51.56     23.52 o
 -10 -15   7       43.23       17.46     17.72 o
  -9 -15   7        7.90        2.60     14.28 o
  -8 -15   7       25.28       18.47     13.68 o
  -7 -15   7      542.78      537.88     27.70 o
  -6 -15   7      130.07      100.70     16.07 o
  -5 -15   7       28.49       34.83     12.67 o
  -4 -15   7      486.00      503.00     25.26 o
  -3 -15   7      228.96      200.62     18.01 o
  -2 -15   7      232.25      270.76     23.30 o
  -1 -15   7     1079.38     1149.39     32.72 o
   0 -15   7      241.41      236.33     14.89 o
   1 -15   7      911.23      986.89     24.55 o
   2 -15   7       70.09       64.04     10.63 o
   3 -15   7       67.81       65.14     15.12 o
   4 -15   7      304.92      314.34     55.92 o
   5 -15   7       11.14       14.28     17.67 o
   6 -15   7       18.67       37.53     33.64 o
   7 -15   7      600.45      668.12     76.56 o
   8 -15   7       56.43       42.46     38.62 o
   9 -15   7       94.60      183.23     55.58 o
  10 -15   7       16.41       14.26     23.19 o
  11 -15   7       61.87       87.91     47.80 o
 -13 -14   7        4.14       29.65     25.43 o
 -12 -14   7       48.19       49.86     24.33 o
 -11 -14   7        3.34       16.70     17.57 o
 -10 -14   7        7.25       13.34     14.57 o
  -9 -14   7      818.47      834.43     34.50 o
  -8 -14   7      182.87      184.60     24.39 o
  -7 -14   7        1.09        8.78     11.41 o
  -6 -14   7     1833.48     1886.18     52.08 o
  -5 -14   7        4.37       13.19     10.46 o
  -4 -14   7        5.30        1.35      9.80 o
  -3 -14   7     1079.77     1096.04     29.51 o
  -2 -14   7      496.64      563.38     21.76 o
  -1 -14   7       34.59       21.91      8.82 o
   0 -14   7      119.36      128.20     11.01 o
   1 -14   7       20.27       17.48      7.70 o
   2 -14   7     1276.62     1303.58     29.44 o
   3 -14   7      228.44      210.98     15.42 o
   4 -14   7       40.65       22.05     12.55 o
   5 -14   7      492.97      477.29     48.40 o
   6 -14   7      108.45       84.95     41.94 o
   7 -14   7       18.88       12.44     34.05 o
   8 -14   7      414.02      492.22     68.24 o
   9 -14   7       70.41       54.22     40.79 o
  10 -14   7      103.41       91.62     25.31 o
  11 -14   7       13.40       58.76     24.71 o
  12 -14   7      145.98      123.86     54.17 o
 -13 -13   7      106.35       63.55     25.99 o
 -12 -13   7        0.25       -7.03     17.54 o
 -11 -13   7      388.97      410.25     27.36 o
 -10 -13   7      298.24      316.32     27.83 o
  -9 -13   7       42.82       23.01     13.34 o
  -8 -13   7     1532.67     1683.64     52.11 o
  -7 -13   7       26.95       22.58     11.98 o
  -6 -13   7       74.72       73.48     13.46 o
  -5 -13   7      332.79      336.92     32.38 o
  -4 -13   7     1701.19     1662.00     39.08 o
  -3 -13   7     1619.48     1508.11     34.18 o
  -2 -13   7       44.38       27.93      8.69 o
  -1 -13   7      125.63      138.07     12.28 o
   0 -13   7      432.04      434.28     15.13 o
   1 -13   7      727.23      672.42     18.37 o
   2 -13   7       72.50       95.96      9.93 o
   3 -13   7     2739.18     2663.76     63.46 o
   4 -13   7     1100.75     1090.31     44.82 o
   5 -13   7       14.62       14.77     12.11 o
   6 -13   7      220.48      169.03     30.47 o
   7 -13   7     2207.00     2259.41    126.48 o
   8 -13   7      136.81       41.60     35.77 o
   9 -13   7       81.56       84.79     39.75 o
  10 -13   7        7.82       29.23     22.07 o
  11 -13   7      317.63      305.36     36.06 o
  12 -13   7        2.21       28.26     45.13 o
 -13 -12   7      284.48      264.41     31.81 o
 -12 -12   7      232.65      202.07     25.96 o
 -11 -12   7      146.20      139.02     19.09 o
 -10 -12   7      132.16      109.61     17.02 o
  -9 -12   7      401.04      407.26     24.18 o
  -8 -12   7        1.31       16.60     11.26 o
  -7 -12   7      170.32      114.74     16.12 o
  -6 -12   7     1210.52     1141.00     33.54 o
  -5 -12   7      207.68      219.10     15.66 o
  -4 -12   7      644.62      585.21     22.12 o
  -3 -12   7        8.14        8.56      7.05 o
  -2 -12   7     1786.80     1857.16     43.01 o
  -1 -12   7     1272.41     1259.73     29.39 o
   0 -12   7        1.35        7.80      6.06 o
   1 -12   7      160.91      163.58     10.15 o
   2 -12   7     2772.94     2895.00     44.01 o
   3 -12   7      185.94      179.13     11.56 o
   4 -12   7     1294.87     1348.09     57.84 o
   5 -12   7      285.41      265.99     29.56 o
   6 -12   7      299.45      286.31     29.06 o
   7 -12   7      287.49      345.33     38.45 o
   8 -12   7      109.84      124.44     42.28 o
[truncated: 800,419 more chars]
